# Supplementary material for: Prevalence of depression and its correlates among undergraduate health science students in Mogadishu, Somalia: a cross-sectional study
Source: BMC Psychiatry. 2025 Feb 1;25:89. doi: 10.1186/s12888-025-06553-5 (PMC11786374; doi:10.1186/s12888-025-06553-5)
Supplement: Supplementary file 3 — Supplementary Material 3. [file 12888_2025_6553_MOESM3_ESM.xlsx]

## Sheet: Sheet1
Timestamp	Institution	Degree Program	Age	Gender	Marital status	Level of study	Family size	Emotional problems	Failed an examination?	Loss of a friend or family member	Financial challenges	Chronic illness/surgery	Physical abuse or trauma	Sexual abuse/violence	Substance abuse or addiction	Unplanned pregnancy	Trouble with school authorities	Little interest or pleasure in doing things.	Feeling down, depressed, or hopeless.	Trouble falling or staying asleep or sleeping too much	Feeling tired or having little energy	Poor appetite or overeating	Feeling bad about yourself or that you are a failure or have let yourself or your family down.	Trouble concentrating on things such as reading the newspaper or watching television.	Moving or speaking so slowly that other people could have noticed? or the opposite-being so uneasy or restless that you have been moving around a lot more than usual?	Thoughts that you would be better off dead or hurting yourself in some way.
2024/02/17 10:53:52 PM MST	SIMAD University	Laboratory Sciences	15-25 years	Female	Single	Pre-clinical	6-10	Yes	No	No	No	No	No	No	No	No	No	Nearly every day	Not at all	Not at all	Not at all	Not at all	Nearly every day	More than half the days	Not at all	Not at all
2024/02/17 11:15:21 PM MST	SIMAD University	Public Health	15-25 years	Male	Single	Pre-clinical	More than 10	Yes	No	No	No	No	No	No	No	No	No	More than half the days	Several days	Not at all	Not at all	Nearly every day	More than half the days	Several days	Several days	Several days
2024/02/18 12:10:55 AM MST	SIMAD University	Laboratory Sciences	15-25 years	Male	Single	Clinical	More than 10	No	No	No	Yes	No	No	No	No	No	No	Not at all	Not at all	Not at all	Not at all	More than half the days	Not at all	Not at all	Not at all	Nearly every day
2024/02/18 12:12:15 AM MST	SIMAD University	Nursing and Midwifery Sciences	15-25 years	Male	Single	Clinical	More than 10	No	No	No	Yes	No	No	No	No	No	No	Several days	Not at all	Nearly every day	Several days	Nearly every day	Not at all	Several days	Several days	Not at all
2024/02/18 12:14:23 AM MST	SIMAD University	Nursing and Midwifery Sciences	15-25 years	Male	Single	Clinical	6-10	Yes	No	No	Yes	No	No	No	No	No	Yes	More than half the days	Not at all	Nearly every day	Nearly every day	Nearly every day	Not at all	Not at all	Nearly every day	Not at all
2024/02/18 12:15:56 AM MST	SIMAD University	Laboratory Sciences	15-25 years	Male	Single	Clinical	0-5	Yes	No	No	Yes	No	No	No	No	No	Yes	Several days	Not at all	Nearly every day	Several days	Nearly every day	Not at all	More than half the days	Not at all	Nearly every day
2024/02/18 12:17:30 AM MST	SIMAD University	Medicine and Surgery	26-30 years	Male	Married	Clinical	More than 10	Yes	Yes	No	Yes	No	No	No	No	No	No	Several days	Not at all	Nearly every day	More than half the days	Nearly every day	Not at all	Several days	Not at all	Several days
2024/02/18 1:02:55 AM MST	SIMAD University	Medicine and Surgery	15-25 years	Male	Single	Clinical	6-10	Yes	No	No	Yes	No	No	No	No	No	No	Several days	Several days	More than half the days	Several days	Nearly every day	More than half the days	Several days	Several days	More than half the days
2024/02/18 1:10:25 AM MST	SIMAD University	Public Health	15-25 years	Male	Single	Pre-clinical	More than 10	No	No	No	No	No	No	No	No	No	No	Not at all	Not at all	Not at all	Not at all	Not at all	Not at all	Not at all	Not at all	Not at all
2024/02/18 2:07:42 AM MST	SIMAD University	Laboratory Sciences	15-25 years	Female	Single	Pre-clinical	More than 10	No	Yes	No	No	No	No	No	No	No	Yes	Several days	More than half the days	More than half the days	Several days	Several days	Several days	More than half the days	More than half the days	Several days
2024/02/18 2:08:50 AM MST	SIMAD University	Laboratory Sciences	15-25 years	Female	Single	Pre-clinical	6-10	No	No	No	No	No	No	No	No	No	No	Not at all	Not at all	Not at all	Nearly every day	Several days	Not at all	Not at all	Not at all	Not at all
2024/02/18 2:12:22 AM MST	SIMAD University	Laboratory Sciences	15-25 years	Male	Single	Clinical	6-10	No	No	Yes	No	No	No	No	No	No	No	Not at all	Not at all	Several days	Several days	Not at all	Not at all	Not at all	Not at all	Not at all
2024/02/18 2:12:49 AM MST	SIMAD University	Laboratory Sciences	15-25 years	Male	Single	Clinical	6-10	No	No	No	No	No	No	No	No	No	No	Several days	Not at all	Not at all	Several days	Nearly every day	Nearly every day	Nearly every day	Nearly every day	Not at all
2024/02/18 2:40:42 AM MST	SIMAD University	Laboratory Sciences	15-25 years	Female	Single	Pre-clinical	6-10	No	No	Yes	No	No	No	No	No	No	No	Nearly every day	Not at all	Not at all	Not at all	Not at all	Not at all	Not at all	Not at all	Not at all
2024/02/18 4:47:40 AM MST	SIMAD University	Public Health	15-25 years	Female	Single	Clinical	6-10	Yes	No	Yes	Yes	No	Yes	No	No	Yes	Yes	Nearly every day	Nearly every day	Several days	Nearly every day	Not at all	Not at all	Several days	Not at all	Not at all
2024/02/18 6:06:09 AM MST	SIMAD University	Nursing and Midwifery Sciences	15-25 years	Female	Single	Pre-clinical	6-10	Yes	Yes	Yes	Yes	No	No	No	No	No	No	More than half the days	Several days	Several days	Several days	Nearly every day	Not at all	Not at all	Not at all	Not at all
2024/02/18 6:08:23 AM MST	SIMAD University	Laboratory Sciences	15-25 years	Female	Single	Clinical	More than 10	Yes	Yes	Yes	No	No	No	No	No	No	No	Several days	Not at all	Several days	Several days	More than half the days	Not at all	Nearly every day	Not at all	Several days
2024/02/18 6:29:02 AM MST	SIMAD University	Nursing and Midwifery Sciences	15-25 years	Female	Single	Clinical	0-5	No	No	Yes	No	No	No	No	No	No	No	Not at all	Not at all	Several days	More than half the days	Not at all	Not at all	Several days	Not at all	Not at all
2024/02/18 7:55:09 AM MST	SIMAD University	Laboratory Sciences	15-25 years	Male	Single	Pre-clinical	6-10	No	No	Yes	No	No	No	No	No	No	No	Not at all	Not at all	Not at all	Several days	Not at all	Not at all	Several days	Not at all	Not at all
2024/02/18 9:16:17 AM MST	SIMAD University	Nursing and Midwifery Sciences	15-25 years	Female	Single	Clinical	6-10	Yes	No	Yes	Yes	No	No	No	No	No	No	Not at all	Not at all	Not at all	Not at all	More than half the days	Several days	Several days	Not at all	Not at all
2024/02/18 11:51:28 AM MST	Jamhuriya University of Science and Technology	Nursing and Midwifery Sciences	15-25 years	Female	Single	Pre-clinical	6-10	Yes	No	Yes	No	No	Yes	No	No	No	No	More than half the days	Not at all	Several days	Nearly every day	Several days	Not at all	Not at all	Not at all	Not at all
2024/02/18 11:51:29 AM MST	Jamhuriya University of Science and Technology	Nursing and Midwifery Sciences	15-25 years	Female	Single	Clinical	6-10	Yes	Yes	Yes	Yes	No	Yes	Yes	Yes	Yes	No	Several days	Nearly every day	Not at all	Nearly every day	Not at all	Several days	Several days	Nearly every day	More than half the days
2024/02/18 11:51:47 AM MST	Jamhuriya University of Science and Technology	Laboratory Sciences	15-25 years	Female	Single	Pre-clinical	6-10	Yes	No	No	No	No	No	No	No	No	No	Nearly every day	Several days	More than half the days	Nearly every day	Nearly every day	Several days	Nearly every day	Not at all	Not at all
2024/02/18 11:53:08 AM MST	Jamhuriya University of Science and Technology	Nursing and Midwifery Sciences	15-25 years	Female	Single	Pre-clinical	More than 10	No	Yes	Yes	Yes	No	No	No	No	No	No	Not at all	Several days	Several days	Not at all	Not at all	More than half the days	Not at all	Several days	Several days
2024/02/18 11:53:21 AM MST	Jamhuriya University of Science and Technology	Nursing and Midwifery Sciences	15-25 years	Female	Single	Clinical	6-10	Yes	Yes	No	Yes	No	No	No	No	No	No	More than half the days	Several days	Nearly every day	Nearly every day	More than half the days	Not at all	Several days	Nearly every day	Nearly every day
2024/02/18 11:53:35 AM MST	Jamhuriya University of Science and Technology	Laboratory Sciences	15-25 years	Female	Single	Clinical	0-5	No	No	No	Yes	No	No	No	No	No	Yes	Several days	Not at all	More than half the days	Nearly every day	Not at all	Not at all	Several days	Nearly every day	Several days
2024/02/18 11:54:33 AM MST	Jamhuriya University of Science and Technology	Nursing and Midwifery Sciences	15-25 years	Female	Single	Clinical	6-10	No	No	No	Yes	No	No	No	No	No	Yes	More than half the days	Several days	Not at all	Nearly every day	Not at all	Not at all	Several days	Nearly every day	Nearly every day
2024/02/18 11:55:02 AM MST	Jamhuriya University of Science and Technology	Medicine and Surgery	31-40 years	Male	Single	Clinical	0-5	Yes	Yes	Yes	Yes	Yes	Yes	Yes	Yes	Yes	Yes	Several days	Not at all	Not at all	Nearly every day	Several days	Nearly every day	Not at all	Not at all	Not at all
2024/02/18 11:55:46 AM MST	Jamhuriya University of Science and Technology	Nursing and Midwifery Sciences	15-25 years	Female	Single	Pre-clinical	6-10	Yes	No	No	Yes	Yes	Yes	No	No	No	No	More than half the days	Several days	More than half the days	Nearly every day	Not at all	Nearly every day	Several days	Several days	Not at all
2024/02/18 11:56:12 AM MST	Jamhuriya University of Science and Technology	Nursing and Midwifery Sciences	15-25 years	Male	Single	Pre-clinical	More than 10	No	Yes	No	Yes	No	No	No	No	No	Yes	Nearly every day	Not at all	More than half the days	More than half the days	Nearly every day	Not at all	Nearly every day	More than half the days	More than half the days
2024/02/18 11:56:17 AM MST	Jamhuriya University of Science and Technology	Public Health	15-25 years	Female	Single	Clinical	0-5	Yes	No	No	No	No	No	No	No	No	No	More than half the days	Several days	Several days	Several days	Several days	Several days	Several days	Several days	Several days
2024/02/18 11:56:44 AM MST	Jamhuriya University of Science and Technology	Public Health	15-25 years	Female	Single	Pre-clinical	6-10	Yes	No	No	No	No	No	No	No	No	No	More than half the days	Not at all	Nearly every day	Several days	Several days	Not at all	Not at all	Not at all	Not at all
2024/02/18 11:57:00 AM MST	Jamhuriya University of Science and Technology	Public Health	15-25 years	Female	Single	Pre-clinical	6-10	Yes	Yes	Yes	Yes	No	Yes	Yes	Yes	No	Yes	Not at all	Nearly every day	Several days	Several days	Nearly every day	Nearly every day	Not at all	Several days	Nearly every day
2024/02/18 11:57:16 AM MST	Jamhuriya University of Science and Technology	Laboratory Sciences	15-25 years	Male	Single	Pre-clinical	6-10	Yes	Yes	Yes	Yes	Yes	Yes	No	Yes	No	No	Not at all	Nearly every day	Not at all	More than half the days	Nearly every day	Several days	More than half the days	Not at all	Not at all
2024/02/18 11:57:59 AM MST	Jamhuriya University of Science and Technology	Medicine and Surgery	15-25 years	Male	Single	Pre-clinical	More than 10	No	No	No	Yes	No	No	No	No	No	No	Nearly every day	Not at all	Not at all	Not at all	Not at all	Not at all	Not at all	Not at all	Not at all
2024/02/18 11:59:01 AM MST	Jamhuriya University of Science and Technology	Medicine and Surgery	15-25 years	Male	Single	Pre-clinical	6-10	Yes	Yes	Yes	Yes	No	No	No	No	No	Yes	Nearly every day	Several days	Several days	Nearly every day	Several days	More than half the days	Several days	Several days	More than half the days
2024/02/18 11:59:05 AM MST	Jamhuriya University of Science and Technology	Nursing and Midwifery Sciences	15-25 years	Female	Single	Pre-clinical	More than 10	Yes	Yes	Yes	Yes	Yes	Yes	Yes	Yes	Yes	No	Several days	Several days	Nearly every day	Nearly every day	Nearly every day	Nearly every day	Several days	More than half the days	Several days
2024/02/18 11:59:35 AM MST	Jamhuriya University of Science and Technology	Laboratory Sciences	26-30 years	Male	Single	Clinical	6-10	No	No	No	No	No	No	No	No	No	No	Not at all	Not at all	Not at all	Not at all	Not at all	Not at all	Not at all	Not at all	Not at all
2024/02/18 12:00:55 PM MST	Jamhuriya University of Science and Technology	Medicine and Surgery	15-25 years	Male	Single	Pre-clinical	6-10	No	No	No	Yes	No	No	No	No	No	No	Several days	Not at all	Not at all	Nearly every day	Not at all	Not at all	Not at all	Not at all	Not at all
2024/02/18 12:01:27 PM MST	Jamhuriya University of Science and Technology	Nursing and Midwifery Sciences	15-25 years	Female	Single	Pre-clinical	6-10	No	No	No	No	No	No	No	No	No	No	Not at all	Not at all	Not at all	Not at all	More than half the days	Not at all	Not at all	Not at all	Not at all
2024/02/18 12:02:05 PM MST	Jamhuriya University of Science and Technology	Laboratory Sciences	15-25 years	Male	Single	Pre-clinical	0-5	No	No	Yes	No	No	No	No	No	No	No	Not at all	Not at all	Not at all	Nearly every day	Not at all	Not at all	Nearly every day	Nearly every day	Not at all
2024/02/18 12:03:06 PM MST	Jamhuriya University of Science and Technology	Nursing and Midwifery Sciences	15-25 years	Female	Single	Pre-clinical	6-10	Yes	No	No	Yes	No	No	No	Yes	No	Yes	More than half the days	Nearly every day	More than half the days	Several days	More than half the days	Nearly every day	More than half the days	Not at all	Several days
2024/02/18 12:03:33 PM MST	Jamhuriya University of Science and Technology	Public Health	15-25 years	Male	Single	Pre-clinical	6-10	No	No	No	Yes	No	No	No	No	No	No	Several days	Not at all	Several days	Several days	Several days	Not at all	Several days	Several days	Not at all
2024/02/18 12:03:45 PM MST	Jamhuriya University of Science and Technology	Laboratory Sciences	15-25 years	Male	Single	Pre-clinical	More than 10	No	No	No	Yes	No	No	No	No	No	No	Nearly every day	Nearly every day	Not at all	More than half the days	Not at all	More than half the days	Not at all	Not at all	Not at all
2024/02/18 12:04:41 PM MST	Jamhuriya University of Science and Technology	Medicine and Surgery	15-25 years	Female	Single	Pre-clinical	6-10	Yes	Yes	No	Yes	Yes	Yes	No	Yes	Yes	Yes	Nearly every day	Not at all	Not at all	Several days	Several days	Not at all	Nearly every day	Several days	More than half the days
2024/02/18 12:05:08 PM MST	Jamhuriya University of Science and Technology	Nursing and Midwifery Sciences	15-25 years	Female	Single	Pre-clinical	6-10	Yes	Yes	Yes	Yes	Yes	Yes	Yes	Yes	No	Yes	More than half the days	Not at all	More than half the days	More than half the days	Nearly every day	Not at all	Nearly every day	Not at all	Not at all
2024/02/18 12:06:35 PM MST	Benadir University	Nursing and Midwifery Sciences	15-25 years	Female	Single	Pre-clinical	0-5	No	No	Yes	No	No	No	No	Yes	No	No	More than half the days	Nearly every day	Nearly every day	More than half the days	Several days	More than half the days	Several days	Several days	Not at all
2024/02/18 12:07:16 PM MST	Jamhuriya University of Science and Technology	Laboratory Sciences	15-25 years	Male	Single	Pre-clinical	6-10	No	No	No	No	No	No	No	No	No	No	Several days	Not at all	Not at all	More than half the days	Not at all	Not at all	Not at all	Several days	Not at all
2024/02/18 12:07:22 PM MST	Jamhuriya University of Science and Technology	Laboratory Sciences	15-25 years	Female	Single	Pre-clinical	6-10	Yes	Yes	No	No	No	No	No	No	No	No	Nearly every day	Not at all	Not at all	Not at all	Not at all	Not at all	Not at all	Not at all	Not at all
2024/02/18 12:08:05 PM MST	Jamhuriya University of Science and Technology	Nursing and Midwifery Sciences	15-25 years	Female	Single	Pre-clinical	More than 10	No	Yes	Yes	Yes	No	No	No	No	No	Yes	Not at all	Several days	More than half the days	Not at all	Not at all	Not at all	Not at all	Nearly every day	Not at all
2024/02/18 12:09:20 PM MST	Jamhuriya University of Science and Technology	Public Health	15-25 years	Female	Single	Clinical	More than 10	No	No	No	No	No	No	No	No	No	No	Several days	Not at all	Not at all	Not at all	Not at all	Not at all	Not at all	Not at all	Not at all
2024/02/18 12:10:15 PM MST	Jamhuriya University of Science and Technology	Nursing and Midwifery Sciences	15-25 years	Female	Single	Clinical	6-10	No	No	No	No	No	No	No	No	No	No	Not at all	Not at all	Several days	Several days	Not at all	Not at all	Not at all	Not at all	Not at all
2024/02/18 12:10:51 PM MST	Jamhuriya University of Science and Technology	Laboratory Sciences	15-25 years	Female	Single	Clinical	More than 10	No	No	No	No	No	No	No	No	No	No	Not at all	Not at all	Not at all	More than half the days	Several days	Not at all	Nearly every day	More than half the days	Several days
2024/02/18 12:13:03 PM MST	Jamhuriya University of Science and Technology	Laboratory Sciences	15-25 years	Female	Single	Clinical	More than 10	No	No	No	No	No	No	No	No	No	No	Several days	Not at all	Several days	Not at all	Not at all	Not at all	Nearly every day	Not at all	Not at all
2024/02/18 12:13:51 PM MST	Jamhuriya University of Science and Technology	Laboratory Sciences	15-25 years	Male	Single	Clinical	6-10	No	No	No	No	No	No	No	No	No	No	Not at all	Not at all	Not at all	Not at all	Not at all	Not at all	Not at all	Not at all	Not at all
2024/02/18 12:19:04 PM MST	Jamhuriya University of Science and Technology	Medicine and Surgery	15-25 years	Male	Single	Clinical	6-10	No	No	No	No	No	No	No	No	No	No	Not at all	Not at all	Not at all	Not at all	Not at all	Not at all	Not at all	Not at all	Not at all
2024/02/18 12:20:17 PM MST	Jamhuriya University of Science and Technology	Public Health	15-25 years	Female	Single	Pre-clinical	More than 10	Yes	No	No	Yes	No	Yes	Yes	No	No	No	More than half the days	Several days	Not at all	Nearly every day	Not at all	Nearly every day	More than half the days	Several days	More than half the days
2024/02/18 12:22:23 PM MST	Jamhuriya University of Science and Technology	Nursing and Midwifery Sciences	15-25 years	Female	Single	Pre-clinical	6-10	Yes	Yes	Yes	Yes	No	Yes	Yes	Yes	Yes	Yes	Not at all	Not at all	Nearly every day	Several days	Not at all	Not at all	More than half the days	Several days	Not at all
2024/02/18 12:24:38 PM MST	Jamhuriya University of Science and Technology	Nursing and Midwifery Sciences	15-25 years	Female	Single	Clinical	More than 10	No	No	No	Yes	Yes	Yes	No	No	No	Yes	Nearly every day	More than half the days	Several days	Not at all	Not at all	Not at all	Several days	Several days	Not at all
2024/02/18 12:25:17 PM MST	Jamhuriya University of Science and Technology	Public Health	15-25 years	Male	Single	Clinical	0-5	No	No	No	No	Yes	No	No	No	No	No	Not at all	Not at all	Not at all	Not at all	Not at all	Not at all	Not at all	Not at all	Not at all
2024/02/18 12:29:26 PM MST	Jamhuriya University of Science and Technology	Nursing and Midwifery Sciences	15-25 years	Female	Single	Clinical	6-10	Yes	Yes	Yes	Yes	No	Yes	Yes	No	Yes	Yes	Several days	More than half the days	Nearly every day	More than half the days	Nearly every day	More than half the days	Nearly every day	Nearly every day	Nearly every day
2024/02/18 12:33:24 PM MST	Jamhuriya University of Science and Technology	Laboratory Sciences	15-25 years	Male	Single	Pre-clinical	More than 10	No	Yes	Yes	Yes	No	No	No	No	No	Yes	Several days	More than half the days	Not at all	Not at all	Several days	Not at all	Not at all	Several days	Not at all
2024/02/18 12:34:09 PM MST	Jamhuriya University of Science and Technology	Laboratory Sciences	15-25 years	Male	Single	Pre-clinical	6-10	Yes	Yes	Yes	Yes	Yes	Yes	Yes	Yes	Yes	Yes	Several days	Several days	Several days	Not at all	Not at all	Not at all	Not at all	Not at all	Not at all
2024/02/18 12:36:45 PM MST	Jamhuriya University of Science and Technology	Medicine and Surgery	15-25 years	Male	Single	Clinical	6-10	Yes	No	No	Yes	No	No	No	No	No	No	Not at all	Not at all	Not at all	Several days	Several days	Not at all	Not at all	Not at all	Not at all
2024/02/18 12:39:50 PM MST	Jamhuriya University of Science and Technology	Public Health	15-25 years	Female	Single	Pre-clinical	6-10	Yes	Yes	Yes	Yes	Yes	Yes	Yes	Yes	Yes	Yes	Several days	More than half the days	Not at all	More than half the days	Several days	Nearly every day	Several days	Several days	Not at all
2024/02/18 12:42:06 PM MST	Jamhuriya University of Science and Technology	Nursing and Midwifery Sciences	15-25 years	Female	Single	Clinical	6-10	Yes	Yes	No	Yes	No	Yes	No	No	No	No	Several days	Not at all	Not at all	Several days	Nearly every day	Not at all	Nearly every day	Several days	Not at all
2024/02/18 12:51:35 PM MST	Jamhuriya University of Science and Technology	Nursing and Midwifery Sciences	15-25 years	Female	Single	Pre-clinical	6-10	No	No	No	No	No	No	No	No	No	No	Nearly every day	Several days	Several days	Nearly every day	Several days	Not at all	Not at all	Nearly every day	Several days
2024/02/18 12:53:42 PM MST	Jamhuriya University of Science and Technology	Nursing and Midwifery Sciences	15-25 years	Female	Single	Clinical	6-10	No	No	No	No	No	No	No	No	No	Yes	Not at all	Not at all	Several days	More than half the days	Not at all	Several days	Several days	Not at all	Several days
2024/02/18 12:55:54 PM MST	Jamhuriya University of Science and Technology	Laboratory Sciences	15-25 years	Male	Single	Pre-clinical	0-5	Yes	Yes	Yes	No	Yes	Yes	Yes	Yes	Yes	Yes	Several days	Several days	Not at all	Nearly every day	Several days	Several days	Not at all	Not at all	Not at all
2024/02/18 1:00:18 PM MST	Jamhuriya University of Science and Technology	Laboratory Sciences	15-25 years	Female	Single	Clinical	6-10	Yes	No	No	Yes	No	No	No	No	No	No	Not at all	Several days	Nearly every day	Nearly every day	More than half the days	More than half the days	Nearly every day	Not at all	Not at all
2024/02/18 1:01:54 PM MST	Jamhuriya University of Science and Technology	Nursing and Midwifery Sciences	15-25 years	Female	Single	Pre-clinical	6-10	No	No	No	No	No	No	No	No	No	No	Several days	Several days	More than half the days	More than half the days	Several days	More than half the days	Several days	Nearly every day	More than half the days
2024/02/18 1:05:42 PM MST	Jamhuriya University of Science and Technology	Public Health	15-25 years	Male	Single	Pre-clinical	6-10	Yes	Yes	Yes	Yes	No	No	No	No	No	No	Nearly every day	Several days	Not at all	More than half the days	Nearly every day	Nearly every day	Nearly every day	Not at all	Several days
2024/02/18 1:25:12 PM MST	Jamhuriya University of Science and Technology	Nursing and Midwifery Sciences	15-25 years	Male	Single	Clinical	6-10	No	No	Yes	No	No	No	No	No	No	No	Nearly every day	Not at all	Several days	Not at all	Not at all	Several days	Not at all	Several days	Not at all
2024/02/18 2:46:53 PM MST	Jamhuriya University of Science and Technology	Medicine and Surgery	15-25 years	Female	Single	Pre-clinical	6-10	Yes	No	No	No	No	No	No	No	No	No	Not at all	Nearly every day	Nearly every day	Nearly every day	Several days	Nearly every day	Nearly every day	Several days	Several days
2024/02/18 4:01:00 PM MST	Jamhuriya University of Science and Technology	Medicine and Surgery	15-25 years	Female	Single	Pre-clinical	More than 10	Yes	No	Yes	No	No	No	No	No	No	Yes	More than half the days	Several days	Several days	Nearly every day	Nearly every day	Several days	Not at all	Not at all	Not at all
2024/02/18 4:13:10 PM MST	Jamhuriya University of Science and Technology	Public Health	15-25 years	Female	Single	Clinical	More than 10	Yes	Yes	Yes	Yes	Yes	Yes	Yes	Yes	Yes	Yes	Several days	More than half the days	Nearly every day	Several days	Several days	Several days	Not at all	Several days	Several days
2024/02/18 5:47:31 PM MST	Jamhuriya University of Science and Technology	Laboratory Sciences	15-25 years	Male	Single	Clinical	6-10	Yes	No	Yes	Yes	No	No	No	Yes	No	Yes	Nearly every day	Not at all	Not at all	Not at all	Not at all	Not at all	Not at all	Not at all	Not at all
2024/02/18 5:49:13 PM MST	Jamhuriya University of Science and Technology	Laboratory Sciences	15-25 years	Male	Single	Clinical	0-5	Yes	No	Yes	Yes	No	No	No	Yes	No	No	Not at all	Not at all	Not at all	Not at all	Not at all	Not at all	Not at all	Not at all	Not at all
2024/02/18 8:16:00 PM MST	Jamhuriya University of Science and Technology	Nursing and Midwifery Sciences	15-25 years	Female	Single	Clinical	6-10	Yes	No	No	No	Yes	No	No	Yes	No	No	Not at all	Nearly every day	Several days	Nearly every day	Several days	Not at all	More than half the days	Several days	More than half the days
2024/02/18 9:15:53 PM MST	Jamhuriya University of Science and Technology	Laboratory Sciences	15-25 years	Female	Single	Clinical	6-10	No	Yes	No	No	Yes	No	No	No	No	No	More than half the days	Not at all	Not at all	Not at all	Not at all	Several days	Not at all	Not at all	Not at all
2024/02/18 9:19:40 PM MST	Jamhuriya University of Science and Technology	Nursing and Midwifery Sciences	15-25 years	Female	Single	Pre-clinical	6-10	Yes	No	Yes	No	No	No	No	No	No	No	Nearly every day	More than half the days	Not at all	Nearly every day	Nearly every day	Several days	Nearly every day	Not at all	Not at all
2024/02/18 9:33:00 PM MST	Jamhuriya University of Science and Technology	Nursing and Midwifery Sciences	15-25 years	Male	Single	Clinical	0-5	Yes	No	Yes	Yes	Yes	Yes	Yes	Yes	Yes	No	Nearly every day	Not at all	Not at all	Nearly every day	More than half the days	More than half the days	Not at all	Not at all	Not at all
2024/02/18 11:18:33 PM MST	Jamhuriya University of Science and Technology	Laboratory Sciences	15-25 years	Male	Single	Clinical	More than 10	No	No	No	Yes	No	No	No	No	No	Yes	Nearly every day	Not at all	Not at all	Not at all	Not at all	Not at all	Several days	Not at all	More than half the days
2024/02/18 11:21:11 PM MST	Jamhuriya University of Science and Technology	Nursing and Midwifery Sciences	15-25 years	Female	Single	Clinical	More than 10	No	No	Yes	Yes	No	No	No	No	No	No	Not at all	Several days	More than half the days	Not at all	Several days	Not at all	Several days	Not at all	Not at all
2024/02/18 11:25:48 PM MST	Jamhuriya University of Science and Technology	Nursing and Midwifery Sciences	15-25 years	Female	Single	Clinical	6-10	No	No	No	Yes	No	No	No	No	No	No	Not at all	Not at all	Several days	Not at all	Not at all	Not at all	Not at all	Not at all	Not at all
2024/02/19 12:39:02 AM MST	Benadir University	Medicine and Surgery	15-25 years	Male	Single	Clinical	More than 10	Yes	Yes	No	No	No	No	No	No	No	No	Nearly every day	Nearly every day	Not at all	Several days	Not at all	More than half the days	More than half the days	Not at all	Nearly every day
2024/02/19 12:39:47 AM MST	Benadir University	Medicine and Surgery	15-25 years	Male	Single	Pre-clinical	More than 10	No	No	No	No	No	No	No	No	No	No	Not at all	Not at all	Not at all	Not at all	Not at all	Not at all	Not at all	Not at all	Not at all
2024/02/19 12:43:05 AM MST	Benadir University	Medicine and Surgery	15-25 years	Male	Single	Pre-clinical	6-10	No	No	No	Yes	No	No	No	No	No	Yes	Not at all	Not at all	Not at all	Not at all	Not at all	Not at all	Not at all	Not at all	Not at all
2024/02/19 12:43:30 AM MST	Benadir University	Medicine and Surgery	15-25 years	Male	Single	Pre-clinical	6-10	Yes	No	No	No	No	No	No	No	No	No	Several days	More than half the days	Not at all	More than half the days	Not at all	Not at all	Not at all	Not at all	Not at all
2024/02/19 12:48:24 AM MST	Benadir University	Medicine and Surgery	15-25 years	Male	Single	Pre-clinical	More than 10	No	No	No	No	No	No	No	No	No	No	Not at all	Not at all	Not at all	Not at all	Not at all	Not at all	Not at all	Not at all	Not at all
2024/02/19 12:55:01 AM MST	Benadir University	Medicine and Surgery	15-25 years	Male	Single	Pre-clinical	0-5	No	No	Yes	Yes	Yes	No	No	Yes	No	Yes	Several days	Several days	Several days	Several days	Not at all	More than half the days	Nearly every day	Nearly every day	Nearly every day
2024/02/19 2:02:49 AM MST	Benadir University	Public Health	15-25 years	Female	Single	Clinical	More than 10	No	No	Yes	Yes	No	No	No	No	No	No	Several days	Not at all	More than half the days	Several days	Nearly every day	Not at all	Not at all	Not at all	Several days
2024/02/19 2:02:50 AM MST	Benadir University	Nursing and Midwifery Sciences	15-25 years	Female	Single	Clinical	More than 10	Yes	Yes	Yes	Yes	Yes	No	No	Yes	No	No	More than half the days	Nearly every day	Several days	Nearly every day	Several days	Several days	Several days	Not at all	Not at all
2024/02/19 2:03:55 AM MST	Benadir University	Laboratory Sciences	15-25 years	Male	Single	Pre-clinical	0-5	Yes	Yes	Yes	Yes	No	No	No	No	No	No	More than half the days	Several days	Not at all	Not at all	Not at all	Not at all	More than half the days	Not at all	Not at all
2024/02/19 2:04:06 AM MST	Benadir University	Public Health	15-25 years	Female	Single	Pre-clinical	0-5	Yes	Yes	No	Yes	Yes	Yes	Yes	Yes	Yes	Yes	Several days	Nearly every day	More than half the days	Several days	Several days	Several days	More than half the days	Not at all	Several days
2024/02/19 2:04:56 AM MST	Benadir University	Public Health	15-25 years	Male	Single	Clinical	More than 10	Yes	No	Yes	Yes	No	No	No	No	No	Yes	Several days	Several days	Several days	Several days	Nearly every day	Not at all	Not at all	Several days	Not at all
2024/02/19 2:05:23 AM MST	Benadir University	Laboratory Sciences	15-25 years	Female	Single	Clinical	6-10	No	Yes	No	Yes	No	No	No	No	Yes	Yes	Several days	Nearly every day	More than half the days	Several days	More than half the days	More than half the days	Several days	Several days	Nearly every day
2024/02/19 2:06:13 AM MST	Benadir University	Nursing and Midwifery Sciences	15-25 years	Male	Single	Pre-clinical	0-5	Yes	Yes	Yes	Yes	Yes	Yes	Yes	Yes	No	Yes	Several days	Not at all	Several days	Not at all	Several days	Nearly every day	Several days	Several days	Nearly every day
2024/02/19 2:06:50 AM MST	Benadir University	Public Health	15-25 years	Male	Single	Clinical	6-10	No	No	No	No	No	No	No	No	No	No	Not at all	Not at all	Not at all	Not at all	Not at all	Not at all	Not at all	Not at all	Not at all
2024/02/19 2:07:10 AM MST	Benadir University	Nursing and Midwifery Sciences	15-25 years	Female	Single	Pre-clinical	6-10	Yes	No	Yes	Yes	No	Yes	Yes	Yes	No	Yes	More than half the days	Not at all	More than half the days	More than half the days	More than half the days	More than half the days	More than half the days	Several days	Not at all
2024/02/19 2:07:12 AM MST	Benadir University	Laboratory Sciences	15-25 years	Female	Single	Clinical	More than 10	No	No	No	No	No	No	No	No	No	Yes	Not at all	More than half the days	More than half the days	More than half the days	Not at all	Not at all	Not at all	Not at all	Nearly every day
2024/02/19 2:08:49 AM MST	Benadir University	Laboratory Sciences	15-25 years	Male	Single	Pre-clinical	6-10	Yes	Yes	No	No	No	No	No	No	No	No	Not at all	Several days	Several days	Not at all	Nearly every day	Several days	Not at all	Not at all	Not at all
2024/02/19 2:09:24 AM MST	Benadir University	Laboratory Sciences	15-25 years	Female	Single	Pre-clinical	More than 10	No	Yes	No	Yes	Yes	Yes	Yes	No	No	No	Not at all	Not at all	Not at all	Not at all	Not at all	Not at all	Not at all	Not at all	Not at all
2024/02/19 2:09:26 AM MST	Benadir University	Laboratory Sciences	15-25 years	Female	Single	Pre-clinical	0-5	Yes	Yes	No	Yes	Yes	No	No	Yes	No	Yes	Not at all	Not at all	Several days	Not at all	More than half the days	Nearly every day	Several days	Several days	Not at all
2024/02/19 2:09:34 AM MST	Benadir University	Laboratory Sciences	15-25 years	Female	Single	Pre-clinical	More than 10	No	Yes	No	Yes	Yes	Yes	Yes	No	No	No	Not at all	Not at all	Not at all	Not at all	Not at all	Not at all	Not at all	Not at all	Not at all
2024/02/19 2:09:43 AM MST	Benadir University	Laboratory Sciences	15-25 years	Male	Single	Pre-clinical	6-10	Yes	No	No	Yes	No	No	No	No	No	No	Several days	Several days	Several days	Several days	More than half the days	Several days	Not at all	Not at all	Not at all
2024/02/19 2:10:26 AM MST	Benadir University	Laboratory Sciences	15-25 years	Female	Single	Pre-clinical	6-10	No	No	No	No	No	No	No	No	Yes	Yes	Nearly every day	Not at all	Nearly every day	Not at all	Not at all	Not at all	Nearly every day	More than half the days	Several days
2024/02/19 2:11:06 AM MST	Benadir University	Public Health	15-25 years	Male	Married	Pre-clinical	More than 10	Yes	Yes	Yes	Yes	Yes	Yes	Yes	Yes	Yes	Yes	Not at all	Nearly every day	Not at all	Not at all	Nearly every day	Not at all	Several days	Not at all	Not at all
2024/02/19 2:12:30 AM MST	Benadir University	Nursing and Midwifery Sciences	15-25 years	Female	Single	Clinical	6-10	No	No	No	Yes	Yes	No	No	No	No	No	Several days	Not at all	Several days	Several days	Several days	Not at all	Several days	Several days	Several days
2024/02/19 2:13:21 AM MST	Benadir University	Public Health	15-25 years	Female	Single	Clinical	6-10	Yes	Yes	Yes	Yes	No	No	Yes	No	No	Yes	Not at all	Several days	More than half the days	More than half the days	Nearly every day	More than half the days	Not at all	More than half the days	More than half the days
2024/02/19 2:15:10 AM MST	Benadir University	Nursing and Midwifery Sciences	15-25 years	Female	Single	Pre-clinical	More than 10	Yes	Yes	Yes	Yes	Yes	Yes	Yes	Yes	Yes	Yes	Not at all	Not at all	Not at all	Not at all	Not at all	Not at all	Not at all	Not at all	Not at all
2024/02/19 2:15:13 AM MST	Benadir University	Laboratory Sciences	15-25 years	Female	Single	Clinical	6-10	No	Yes	No	No	No	No	No	No	No	No	More than half the days	Not at all	More than half the days	Not at all	Not at all	Not at all	Not at all	Not at all	Not at all
2024/02/19 2:15:41 AM MST	Benadir University	Laboratory Sciences	15-25 years	Female	Single	Pre-clinical	6-10	No	Yes	No	Yes	No	No	No	No	No	No	Several days	Not at all	Not at all	More than half the days	Not at all	Not at all	Several days	Several days	Not at all
2024/02/19 2:16:44 AM MST	Benadir University	Nursing and Midwifery Sciences	15-25 years	Female	Single	Clinical	More than 10	Yes	Yes	No	No	No	No	No	No	No	No	Not at all	Nearly every day	Not at all	Not at all	Not at all	Nearly every day	Not at all	Not at all	Nearly every day
2024/02/19 2:19:39 AM MST	Benadir University	Medicine and Surgery	15-25 years	Female	Single	Pre-clinical	More than 10	Yes	Yes	Yes	Yes	No	No	No	No	No	Yes	Not at all	Not at all	Not at all	Nearly every day	Nearly every day	Several days	Several days	Several days	Not at all
2024/02/19 2:21:14 AM MST	Benadir University	Nursing and Midwifery Sciences	15-25 years	Female	Single	Clinical	More than 10	Yes	Yes	No	Yes	No	No	No	No	No	No	Several days	Not at all	Several days	More than half the days	Several days	Not at all	Several days	Not at all	Not at all
2024/02/19 2:21:20 AM MST	Benadir University	Nursing and Midwifery Sciences	15-25 years	Male	Single	Pre-clinical	More than 10	No	Yes	Yes	Yes	Yes	Yes	Yes	Yes	No	No	More than half the days	More than half the days	Not at all	More than half the days	Nearly every day	Several days	Nearly every day	More than half the days	Nearly every day
2024/02/19 2:21:24 AM MST	Benadir University	Nursing and Midwifery Sciences	15-25 years	Female	Single	Clinical	6-10	No	No	No	Yes	No	No	No	No	No	No	Not at all	Not at all	Not at all	Not at all	More than half the days	Not at all	Not at all	Not at all	Not at all
2024/02/19 2:23:46 AM MST	Benadir University	Public Health	15-25 years	Male	Single	Pre-clinical	More than 10	No	No	Yes	No	No	No	No	No	No	No	Several days	Not at all	Not at all	Not at all	Not at all	Not at all	Several days	Not at all	Not at all
2024/02/19 2:23:51 AM MST	Benadir University	Laboratory Sciences	15-25 years	Female	Single	Clinical	0-5	No	Yes	No	Yes	No	No	No	No	No	No	Nearly every day	Not at all	Not at all	Not at all	Not at all	Not at all	Not at all	Not at all	Not at all
2024/02/19 2:27:29 AM MST	Jamhuriya University of Science and Technology	Laboratory Sciences	15-25 years	Female	Single	Pre-clinical	6-10	Yes	Yes	Yes	Yes	Yes	Yes	Yes	Yes	Yes	Yes	Several days	Several days	Several days	Several days	Several days	Several days	Several days	Several days	Several days
2024/02/19 2:27:50 AM MST	Benadir University	Nursing and Midwifery Sciences	15-25 years	Female	Single	Clinical	0-5	Yes	Yes	Yes	Yes	Yes	Yes	No	Yes	Yes	No	Several days	More than half the days	Nearly every day	Several days	Several days	More than half the days	Nearly every day	More than half the days	More than half the days
2024/02/19 2:27:58 AM MST	Benadir University	Nursing and Midwifery Sciences	15-25 years	Female	Single	Pre-clinical	6-10	Yes	Yes	No	Yes	No	Yes	No	No	No	Yes	More than half the days	Several days	More than half the days	Nearly every day	Nearly every day	More than half the days	Not at all	Several days	Not at all
2024/02/19 2:36:46 AM MST	Benadir University	Laboratory Sciences	31-40 years	Male	Married	Pre-clinical	6-10	No	No	No	No	No	No	No	No	No	No	Not at all	Not at all	Not at all	Several days	Several days	Not at all	Not at all	Not at all	More than half the days
2024/02/19 2:37:14 AM MST	Benadir University	Nursing and Midwifery Sciences	15-25 years	Female	Single	Clinical	6-10	Yes	Yes	Yes	Yes	Yes	Yes	Yes	Yes	Yes	Yes	Several days	Not at all	Not at all	Several days	Not at all	Not at all	Several days	Not at all	Not at all
2024/02/19 2:39:00 AM MST	Benadir University	Public Health	15-25 years	Male	Single	Clinical	6-10	Yes	No	No	Yes	No	No	No	No	No	No	Not at all	Not at all	Not at all	Not at all	Not at all	Not at all	Not at all	Not at all	Not at all
2024/02/19 2:41:32 AM MST	Benadir University	Laboratory Sciences	15-25 years	Female	Single	Pre-clinical	6-10	No	Yes	Yes	No	No	No	No	No	No	No	Several days	Not at all	Several days	Several days	Nearly every day	More than half the days	Several days	Nearly every day	Several days
2024/02/19 2:43:36 AM MST	Benadir University	Laboratory Sciences	15-25 years	Female	Single	Pre-clinical	6-10	Yes	Yes	Yes	Yes	Yes	Yes	Yes	Yes	Yes	No	Not at all	Not at all	Not at all	Nearly every day	Several days	Not at all	Several days	Not at all	Not at all
2024/02/19 2:44:00 AM MST	Benadir University	Nursing and Midwifery Sciences	15-25 years	Female	Single	Pre-clinical	More than 10	Yes	No	Yes	No	No	No	No	No	No	No	More than half the days	Several days	Several days	More than half the days	Several days	More than half the days	More than half the days	Several days	Not at all
2024/02/19 2:45:45 AM MST	Benadir University	Nursing and Midwifery Sciences	15-25 years	Female	Single	Clinical	6-10	No	No	No	No	No	No	No	No	No	No	Not at all	Not at all	Not at all	Not at all	Not at all	Not at all	Not at all	Not at all	Not at all
2024/02/19 2:59:48 AM MST	Benadir University	Medicine and Surgery	15-25 years	Male	Single	Pre-clinical	6-10	Yes	Yes	Yes	Yes	Yes	Yes	Yes	Yes	Yes	Yes	Nearly every day	Not at all	Several days	Several days	Not at all	Not at all	Several days	Not at all	Not at all
2024/02/19 3:07:39 AM MST	Benadir University	Nursing and Midwifery Sciences	15-25 years	Female	Married	Clinical	6-10	No	No	No	No	No	No	No	No	No	No	Several days	Not at all	Not at all	Not at all	Not at all	Not at all	Not at all	Not at all	Not at all
2024/02/19 3:09:59 AM MST	Jamhuriya University of Science and Technology	Nursing and Midwifery Sciences	15-25 years	Female	Single	Clinical	More than 10	No	No	No	Yes	No	No	No	No	No	No	Several days	Not at all	Several days	More than half the days	Several days	More than half the days	Several days	More than half the days	Several days
2024/02/19 3:10:06 AM MST	Benadir University	Nursing and Midwifery Sciences	15-25 years	Female	Single	Clinical	More than 10	No	No	No	No	No	No	No	No	No	No	Not at all	Not at all	Not at all	Not at all	Not at all	Not at all	Not at all	Not at all	Not at all
2024/02/19 3:15:23 AM MST	Benadir University	Nursing and Midwifery Sciences	15-25 years	Female	Single	Clinical	6-10	No	No	Yes	No	No	No	No	No	No	Yes	Several days	Not at all	More than half the days	More than half the days	Not at all	Not at all	Several days	Not at all	Nearly every day
2024/02/19 3:18:55 AM MST	Benadir University	Laboratory Sciences	26-30 years	Male	Single	Pre-clinical	6-10	No	No	No	No	No	No	No	No	No	Yes	Nearly every day	Not at all	Not at all	Not at all	Not at all	Not at all	Not at all	Not at all	Not at all
2024/02/19 3:29:28 AM MST	Benadir University	Nursing and Midwifery Sciences	15-25 years	Female	Single	Clinical	6-10	No	No	Yes	No	No	No	No	No	No	No	Not at all	Not at all	Not at all	Not at all	Not at all	Not at all	Not at all	Not at all	Nearly every day
2024/02/19 3:51:55 AM MST	Benadir University	Medicine and Surgery	15-25 years	Female	Single	Pre-clinical	6-10	No	No	No	No	No	No	No	No	No	No	More than half the days	Not at all	Not at all	Several days	Nearly every day	Not at all	Nearly every day	Nearly every day	Not at all
2024/02/19 3:54:04 AM MST	SIMAD University	Public Health	15-25 years	Female	Single	Pre-clinical	More than 10	Yes	No	No	Yes	No	Yes	No	No	No	No	More than half the days	Several days	More than half the days	Several days	Not at all	Not at all	More than half the days	Several days	Nearly every day
2024/02/19 3:56:13 AM MST	Benadir University	Medicine and Surgery	15-25 years	Female	Single	Pre-clinical	6-10	No	Yes	No	No	No	No	No	No	No	No	Not at all	Not at all	Not at all	Nearly every day	Not at all	Not at all	Not at all	Not at all	Not at all
2024/02/19 4:20:42 AM MST	Benadir University	Medicine and Surgery	15-25 years	Male	Single	Pre-clinical	6-10	No	Yes	No	Yes	No	No	No	No	No	Yes	Not at all	Several days	More than half the days	Not at all	Not at all	Several days	Not at all	Not at all	Not at all
2024/02/19 4:27:21 AM MST	Benadir University	Nursing and Midwifery Sciences	15-25 years	Male	Single	Clinical	More than 10	No	No	No	No	No	No	No	No	No	No	Several days	Several days	Nearly every day	Several days	Not at all	Not at all	Several days	Several days	Several days
2024/02/19 4:33:56 AM MST	Benadir University	Public Health	15-25 years	Male	Single	Clinical	0-5	No	No	No	Yes	Yes	Yes	Yes	Yes	Yes	Yes	Several days	Not at all	More than half the days	Not at all	More than half the days	Not at all	More than half the days	Nearly every day	Not at all
2024/02/19 4:35:09 AM MST	Benadir University	Nursing and Midwifery Sciences	26-30 years	Male	Single	Clinical	6-10	Yes	No	Yes	Yes	Yes	Yes	No	Yes	Yes	No	Several days	Several days	More than half the days	More than half the days	Nearly every day	Several days	Not at all	Several days	Not at all
2024/02/19 4:44:28 AM MST	Benadir University	Laboratory Sciences	15-25 years	Female	Single	Clinical	6-10	No	No	No	No	No	No	No	No	No	No	Not at all	Not at all	Not at all	Not at all	Not at all	Not at all	Not at all	Not at all	Not at all
2024/02/19 5:10:55 AM MST	Benadir University	Nursing and Midwifery Sciences	15-25 years	Female	Single	Pre-clinical	6-10	No	No	No	Yes	No	No	No	No	No	No	Nearly every day	Not at all	Not at all	Several days	Nearly every day	More than half the days	Several days	Nearly every day	More than half the days
2024/02/19 5:32:27 AM MST	Benadir University	Nursing and Midwifery Sciences	15-25 years	Female	Single	Clinical	More than 10	No	No	Yes	Yes	No	No	No	No	No	No	More than half the days	Not at all	Several days	Not at all	Not at all	Not at all	Not at all	Not at all	Not at all
2024/02/19 6:21:29 AM MST	Benadir University	Laboratory Sciences	15-25 years	Female	Single	Clinical	6-10	Yes	Yes	Yes	No	No	Yes	No	No	No	Yes	More than half the days	Several days	Nearly every day	Several days	Not at all	Nearly every day	Several days	Several days	Several days
2024/02/19 7:27:25 AM MST	SIMAD University	Medicine and Surgery	15-25 years	Female	Single	Clinical	0-5	Yes	No	No	No	No	No	No	No	No	No	Several days	Several days	Several days	Nearly every day	Nearly every day	Not at all	More than half the days	Not at all	Not at all
2024/02/19 7:39:27 AM MST	Benadir University	Medicine and Surgery	15-25 years	Male	Single	Pre-clinical	6-10	Yes	Yes	Yes	No	No	No	No	No	No	No	Several days	Not at all	Not at all	Not at all	Not at all	Not at all	Several days	Not at all	Not at all
2024/02/19 7:46:04 AM MST	SIMAD University	Medicine and Surgery	15-25 years	Female	Single	Clinical	0-5	Yes	No	Yes	Yes	Yes	Yes	Yes	Yes	No	Yes	Several days	Several days	Not at all	Several days	Not at all	Not at all	Not at all	Not at all	Several days
2024/02/19 8:41:16 AM MST	SIMAD University	Medicine and Surgery	15-25 years	Male	Single	Clinical	6-10	Yes	No	Yes	No	No	No	No	No	No	No	More than half the days	Not at all	Several days	More than half the days	Not at all	Not at all	Several days	Not at all	Not at all
2024/02/19 8:45:59 AM MST	SIMAD University	Medicine and Surgery	15-25 years	Female	Single	Clinical	0-5	Yes	No	No	Yes	No	No	No	No	No	No	Several days	Several days	Not at all	Several days	Not at all	Not at all	Not at all	Not at all	Not at all
2024/02/19 9:02:41 AM MST	Benadir University	Medicine and Surgery	15-25 years	Male	Single	Pre-clinical	6-10	No	No	No	No	No	No	No	No	No	No	Nearly every day	Not at all	Not at all	Not at all	Not at all	Not at all	More than half the days	Not at all	Not at all
2024/02/19 9:05:30 AM MST	Benadir University	Medicine and Surgery	15-25 years	Male	Single	Pre-clinical	0-5	Yes	Yes	Yes	Yes	No	No	No	No	No	No	Several days	Several days	More than half the days	Nearly every day	Not at all	Several days	More than half the days	Several days	Several days
2024/02/19 9:14:13 AM MST	SIMAD University	Medicine and Surgery	15-25 years	Female	Single	Pre-clinical	0-5	Yes	Yes	No	Yes	No	Yes	No	No	No	No	Several days	Not at all	More than half the days	Nearly every day	Nearly every day	Several days	More than half the days	Several days	More than half the days
2024/02/19 10:13:58 AM MST	Benadir University	Laboratory Sciences	15-25 years	Female	Single	Clinical	6-10	Yes	Yes	Yes	Yes	Yes	Yes	No	No	No	No	More than half the days	Not at all	Not at all	Several days	Not at all	Not at all	Not at all	Not at all	Not at all
2024/02/19 10:23:36 AM MST	SIMAD University	Laboratory Sciences	15-25 years	Female	Single	Pre-clinical	6-10	Yes	No	Yes	No	No	No	No	No	No	No	Not at all	Several days	Not at all	Several days	Not at all	More than half the days	Nearly every day	Not at all	Not at all
2024/02/19 10:31:21 AM MST	SIMAD University	Medicine and Surgery	15-25 years	Female	Single	Clinical	6-10	No	No	No	Yes	No	No	No	No	No	No	Not at all	Several days	Not at all	Several days	Several days	Not at all	Not at all	Not at all	Not at all
2024/02/19 10:41:27 AM MST	SIMAD University	Public Health	15-25 years	Female	Single	Pre-clinical	More than 10	No	No	No	Yes	No	No	No	No	No	No	Not at all	Not at all	Several days	Not at all	Not at all	Not at all	Several days	Not at all	Not at all
2024/02/19 10:41:29 AM MST	SIMAD University	Public Health	15-25 years	Female	Single	Pre-clinical	6-10	No	No	No	Yes	No	No	No	No	No	No	Not at all	Not at all	Several days	Several days	Several days	Not at all	Several days	Not at all	Not at all
2024/02/19 10:44:31 AM MST	SIMAD University	Public Health	15-25 years	Male	Single	Pre-clinical	6-10	Yes	No	No	No	No	No	No	No	No	No	Not at all	Not at all	Several days	More than half the days	Nearly every day	Not at all	Not at all	Not at all	Nearly every day
2024/02/19 11:18:01 AM MST	Jamhuriya University of Science and Technology	Public Health	15-25 years	Male	Single	Pre-clinical	6-10	Yes	No	Yes	Yes	Yes	Yes	Yes	Yes	Yes	Yes	Several days	Several days	Several days	More than half the days	More than half the days	More than half the days	Nearly every day	More than half the days	Nearly every day
2024/02/19 12:59:29 PM MST	Benadir University	Public Health	15-25 years	Female	Single	Clinical	6-10	No	No	Yes	No	No	No	No	No	No	No	Not at all	Several days	Several days	Several days	Several days	Several days	Several days	Several days	Several days
2024/02/19 10:14:48 PM MST	Jamhuriya University of Science and Technology	Medicine and Surgery	15-25 years	Female	Single	Clinical	0-5	Yes	Yes	No	No	No	No	No	No	No	No	Nearly every day	Nearly every day	Several days	Nearly every day	Several days	Nearly every day	Several days	Not at all	Not at all
2024/02/19 11:40:38 PM MST	SIMAD University	Nursing and Midwifery Sciences	15-25 years	Female	Single	Clinical	6-10	No	No	No	No	No	No	No	No	No	No	Not at all	Not at all	Not at all	Several days	Not at all	Not at all	Several days	Not at all	Not at all
2024/02/20 3:23:37 AM MST	SIMAD University	Public Health	15-25 years	Male	Single	Pre-clinical	6-10	No	No	Yes	Yes	Yes	Yes	Yes	Yes	No	Yes	Not at all	Not at all	Several days	Not at all	Several days	Several days	Not at all	Not at all	Not at all
2024/02/20 7:56:45 AM MST	Benadir University	Public Health	15-25 years	Female	Single	Pre-clinical	6-10	Yes	Yes	Yes	Yes	Yes	Yes	Yes	Yes	Yes	Yes	Nearly every day	Several days	Several days	Several days	Nearly every day	Not at all	Several days	Not at all	Not at all
2024/02/20 10:29:13 AM MST	Benadir University	Medicine and Surgery	15-25 years	Female	Single	Pre-clinical	More than 10	No	No	No	Yes	No	No	No	No	No	No	Nearly every day	Not at all	Not at all	Not at all	Not at all	Not at all	Not at all	Not at all	Not at all
2024/02/20 10:30:35 AM MST	Benadir University	Medicine and Surgery	15-25 years	Female	Single	Pre-clinical	More than 10	No	Yes	No	Yes	No	No	No	Yes	No	Yes	Not at all	Not at all	Several days	Nearly every day	Several days	Several days	Nearly every day	Not at all	Not at all
2024/02/20 10:07:26 PM MST	Jamhuriya University of Science and Technology	Medicine and Surgery	15-25 years	Female	Single	Pre-clinical	6-10	No	No	No	No	No	No	No	No	No	No	Nearly every day	Not at all	Nearly every day	Not at all	Several days	Not at all	Not at all	Nearly every day	Not at all
2024/02/20 10:07:27 PM MST	Benadir University	Medicine and Surgery	More than 40 years	Female	Married	Pre-clinical	0-5	No	No	No	No	No	No	No	No	No	No	Nearly every day	Not at all	Nearly every day	Not at all	Several days	Not at all	Not at all	Several days	Not at all
2024/02/20 11:41:03 PM MST	Benadir University	Nursing and Midwifery Sciences	31-40 years	Female	Married	Pre-clinical	0-5	No	No	Yes	No	No	No	No	No	No	Yes	Not at all	Not at all	Not at all	Not at all	Not at all	Not at all	Not at all	Not at all	Not at all
2024/02/21 1:44:40 AM MST	Mogadishu University	Laboratory Sciences	15-25 years	Female	Single	Pre-clinical	More than 10	Yes	No	Yes	No	No	No	No	No	No	No	Several days	Several days	More than half the days	More than half the days	Nearly every day	Nearly every day	Nearly every day	More than half the days	Not at all
2024/02/21 1:56:07 AM MST	Mogadishu University	Public Health	15-25 years	Female	Single	Pre-clinical	More than 10	No	No	No	No	No	No	No	No	No	No	Not at all	Not at all	Not at all	Not at all	Not at all	Not at all	More than half the days	Not at all	Not at all
2024/02/21 2:17:04 AM MST	Mogadishu University	Laboratory Sciences	26-30 years	Female	Married	Clinical	0-5	Yes	Yes	No	No	No	No	No	No	No	No	Not at all	Several days	Several days	Nearly every day	More than half the days	Nearly every day	Nearly every day	Several days	Not at all
2024/02/21 3:04:51 AM MST	Mogadishu University	Public Health	15-25 years	Male	Single	Pre-clinical	6-10	No	No	Yes	Yes	No	Yes	No	No	No	Yes	Several days	Nearly every day	Not at all	Not at all	Not at all	More than half the days	Not at all	Not at all	Several days
2024/02/21 4:26:48 AM MST	Mogadishu University	Nursing and Midwifery Sciences	15-25 years	Female	Single	Pre-clinical	6-10	No	No	Yes	Yes	No	No	No	No	No	No	Several days	Several days	Several days	Several days	Not at all	Not at all	Several days	Several days	Not at all
2024/02/21 4:47:27 AM MST	Jamhuriya University of Science and Technology	Laboratory Sciences	15-25 years	Female	Single	Clinical	More than 10	Yes	Yes	Yes	Yes	No	No	No	Yes	No	No	Nearly every day	Nearly every day	More than half the days	Several days	Not at all	Several days	Not at all	Not at all	Several days
2024/02/21 4:59:51 AM MST	Mogadishu University	Public Health	15-25 years	Female	Single	Clinical	More than 10	Yes	No	No	Yes	No	No	No	No	No	Yes	Not at all	Several days	Several days	Several days	Nearly every day	More than half the days	Not at all	Nearly every day	Several days
2024/02/21 8:13:50 AM MST	Mogadishu University	Laboratory Sciences	15-25 years	Female	Single	Clinical	6-10	No	No	No	No	No	No	No	No	No	No	Not at all	Not at all	Not at all	Not at all	Not at all	Not at all	Several days	Not at all	Not at all
2024/02/21 8:15:36 AM MST	Mogadishu University	Laboratory Sciences	15-25 years	Male	Single	Pre-clinical	6-10	No	Yes	Yes	Yes	Yes	Yes	Yes	Yes	Yes	Yes	Not at all	Several days	Not at all	Several days	Several days	Not at all	More than half the days	Not at all	More than half the days
2024/02/21 9:55:23 AM MST	Mogadishu University	Nursing and Midwifery Sciences	15-25 years	Female	Single	Clinical	0-5	Yes	Yes	Yes	Yes	No	Yes	Yes	Yes	No	Yes	Several days	Nearly every day	Nearly every day	Nearly every day	Nearly every day	Nearly every day	Nearly every day	Nearly every day	Nearly every day
2024/02/21 9:59:10 AM MST	Mogadishu University	Nursing and Midwifery Sciences	15-25 years	Female	Single	Clinical	0-5	No	No	No	No	No	No	No	No	No	No	Not at all	Not at all	Not at all	Not at all	Not at all	Not at all	Not at all	Not at all	Not at all
2024/02/21 10:13:26 AM MST	Mogadishu University	Nursing and Midwifery Sciences	15-25 years	Female	Single	Pre-clinical	6-10	Yes	No	No	No	No	No	No	No	No	No	Nearly every day	Nearly every day	More than half the days	Several days	Not at all	Not at all	More than half the days	Nearly every day	Not at all
2024/02/21 10:17:13 AM MST	Mogadishu University	Laboratory Sciences	15-25 years	Female	Single	Clinical	More than 10	No	Yes	Yes	Yes	Yes	No	No	No	No	Yes	Several days	More than half the days	Nearly every day	More than half the days	More than half the days	Several days	More than half the days	Not at all	Several days
2024/02/21 10:24:55 AM MST	Mogadishu University	Medicine and Surgery	15-25 years	Female	Single	Pre-clinical	6-10	Yes	No	No	No	No	No	No	No	No	No	Nearly every day	Not at all	Not at all	More than half the days	Not at all	Not at all	Not at all	Not at all	Not at all
2024/02/21 10:27:42 AM MST	Mogadishu University	Medicine and Surgery	15-25 years	Male	Single	Pre-clinical	More than 10	No	No	No	No	No	No	No	No	No	No	Nearly every day	Not at all	Not at all	More than half the days	Not at all	Not at all	Not at all	Not at all	Not at all
2024/02/21 10:27:49 AM MST	Mogadishu University	Medicine and Surgery	15-25 years	Female	Married	clinical	6-10	Yes	No	No	Yes	No	No	No	No	No	No	Not at all	Not at all	Not at all	Not at all	Not at all	Not at all	More than half the days	Not at all	Not at all
2024/02/21 10:29:44 AM MST	Mogadishu University	Medicine and Surgery	15-25 years	Male	Single	Pre-clinical	0-5	Yes	No	Yes	Yes	Yes	Yes	Yes	Yes	Yes	No	Several days	Not at all	Not at all	Several days	Not at all	Not at all	Not at all	Not at all	Not at all
2024/02/21 10:33:35 AM MST	Mogadishu University	Medicine and Surgery	15-25 years	Female	Single	Clinical	More than 10	Yes	Yes	No	Yes	No	No	No	No	No	No	Not at all	Not at all	Nearly every day	Nearly every day	More than half the days	Not at all	Not at all	More than half the days	Not at all
2024/02/21 10:34:09 AM MST	Mogadishu University	Medicine and Surgery	15-25 years	Female	Single	Clinical	6-10	Yes	No	No	No	No	No	No	No	Yes	Yes	Not at all	Not at all	Several days	Not at all	More than half the days	Several days	Not at all	Not at all	Not at all
2024/02/21 10:37:39 AM MST	Mogadishu University	Medicine and Surgery	15-25 years	Female	Single	Pre-clinical	0-5	No	No	No	Yes	Yes	Yes	No	No	No	No	Not at all	Not at all	Not at all	Not at all	Not at all	Not at all	Not at all	Not at all	Not at all
2024/02/21 10:39:13 AM MST	Mogadishu University	Medicine and Surgery	15-25 years	Female	Single	Pre-clinical	6-10	No	Yes	Yes	No	No	No	No	No	No	No	Not at all	Not at all	Not at all	Several days	Several days	Not at all	Not at all	Not at all	Not at all
2024/02/21 10:40:39 AM MST	Mogadishu University	Medicine and Surgery	15-25 years	Male	Married	Clinical	0-5	No	Yes	Yes	Yes	Yes	Yes	Yes	No	No	Yes	Several days	Several days	Several days	More than half the days	Not at all	Several days	Not at all	Not at all	Several days
2024/02/21 10:44:14 AM MST	Benadir University	Nursing and Midwifery Sciences	15-25 years	Female	Single	Pre-clinical	0-5	Yes	Yes	Yes	Yes	Yes	Yes	No	No	Yes	Yes	Not at all	Nearly every day	More than half the days	Nearly every day	Nearly every day	Several days	Not at all	Several days	Not at all
2024/02/21 10:52:37 AM MST	Mogadishu University	Medicine and Surgery	15-25 years	Female	Married	Pre-clinical	0-5	Yes	No	No	Yes	No	No	No	No	No	No	Several days	More than half the days	Several days	Nearly every day	More than half the days	Nearly every day	Several days	Nearly every day	Nearly every day
2024/02/21 11:00:34 AM MST	Mogadishu University	Medicine and Surgery	15-25 years	Female	Single	Pre-clinical	More than 10	No	Yes	No	No	No	No	No	No	No	Yes	Not at all	Not at all	Nearly every day	More than half the days	Several days	Not at all	Not at all	Several days	Nearly every day
2024/02/21 11:03:24 AM MST	Mogadishu University	Medicine and Surgery	15-25 years	Male	Single	Clinical	More than 10	No	No	No	Yes	No	No	No	No	No	Yes	More than half the days	Not at all	Not at all	More than half the days	Not at all	Not at all	More than half the days	Several days	Not at all
2024/02/21 11:11:12 AM MST	SIMAD University	Medicine and Surgery	15-25 years	Male	Single	Pre-clinical	More than 10	No	No	No	No	No	No	No	No	No	No	Not at all	Not at all	Not at all	Not at all	Not at all	Not at all	Not at all	Not at all	Not at all
2024/02/21 11:22:03 AM MST	Mogadishu University	Medicine and Surgery	15-25 years	Female	Single	Clinical	6-10	Yes	No	No	No	No	No	No	No	No	No	Several days	Not at all	Not at all	Not at all	Not at all	Not at all	Not at all	Not at all	Not at all
2024/02/21 11:37:24 AM MST	Mogadishu University	Public Health	15-25 years	Female	Single	Pre-clinical	6-10	No	No	No	No	No	No	No	No	No	No	Several days	Several days	More than half the days	Several days	Not at all	Several days	Several days	Not at all	Not at all
2024/02/21 12:14:03 PM MST	Mogadishu University	Medicine and Surgery	15-25 years	Female	Single	Pre-clinical	More than 10	Yes	Yes	Yes	Yes	No	No	No	No	No	No	Several days	Several days	Several days	Several days	Not at all	More than half the days	Not at all	More than half the days	Several days
2024/02/21 1:02:30 PM MST	Mogadishu University	Medicine and Surgery	15-25 years	Female	Single	Clinical	More than 10	Yes	No	No	No	No	No	No	No	No	No	Not at all	More than half the days	Not at all	Several days	Several days	More than half the days	Nearly every day	Not at all	Not at all
2024/02/21 1:02:44 PM MST	Mogadishu University	Medicine and Surgery	15-25 years	Female	Single	Clinical	More than 10	No	No	No	No	No	No	No	No	No	No	Several days	Not at all	Not at all	Not at all	Several days	Not at all	Not at all	Not at all	Not at all
2024/02/21 1:16:52 PM MST	Mogadishu University	Medicine and Surgery	15-25 years	Female	Single	Pre-clinical	6-10	Yes	Yes	Yes	Yes	No	Yes	Yes	No	No	No	Nearly every day	Not at all	Several days	More than half the days	Not at all	Not at all	Not at all	Nearly every day	Nearly every day
2024/02/21 1:18:08 PM MST	Mogadishu University	Medicine and Surgery	15-25 years	Female	Single	Pre-clinical	More than 10	Yes	No	No	Yes	No	No	No	No	No	Yes	Nearly every day	Nearly every day	Nearly every day	Nearly every day	Several days	Not at all	Nearly every day	More than half the days	Not at all
2024/02/21 1:47:20 PM MST	Mogadishu University	Medicine and Surgery	15-25 years	Male	Single	Clinical	More than 10	Yes	No	No	Yes	Yes	Yes	Yes	Yes	No	Yes	Not at all	Not at all	Several days	Several days	Not at all	Several days	Several days	Several days	Not at all
2024/02/21 2:01:41 PM MST	Mogadishu University	Medicine and Surgery	15-25 years	Female	Single	Clinical	6-10	Yes	No	No	Yes	No	No	No	No	No	Yes	Nearly every day	Nearly every day	Nearly every day	Nearly every day	Nearly every day	Nearly every day	Nearly every day	Not at all	Not at all
2024/02/21 8:13:30 PM MST	Mogadishu University	Medicine and Surgery	15-25 years	Male	Single	Pre-clinical	6-10	No	No	No	No	No	No	No	No	No	No	More than half the days	Several days	Several days	Several days	Not at all	Not at all	Not at all	Not at all	Not at all
2024/02/22 12:26:28 AM MST	Mogadishu University	Medicine and Surgery	15-25 years	Male	Single	Pre-clinical	More than 10	Yes	Yes	No	No	No	No	No	No	No	Yes	Not at all	Several days	Not at all	Several days	Several days	Several days	Several days	Several days	Several days
2024/02/22 7:55:39 AM MST	Mogadishu University	Nursing and Midwifery Sciences	15-25 years	Female	Single	Clinical	6-10	Yes	No	No	Yes	No	No	No	No	Yes	Yes	Several days	More than half the days	Nearly every day	Not at all	More than half the days	Several days	Not at all	Several days	Not at all
2024/02/22 8:08:15 AM MST	Mogadishu University	Nursing and Midwifery Sciences	15-25 years	Female	Single	Clinical	More than 10	Yes	Yes	No	Yes	No	Yes	Yes	Yes	No	No	Not at all	Not at all	Nearly every day	Not at all	Several days	More than half the days	More than half the days	Nearly every day	Nearly every day
2024/02/22 9:37:39 AM MST	Benadir University	Medicine and Surgery	15-25 years	Male	Single	Pre-clinical	0-5	No	No	Yes	Yes	No	No	No	No	No	No	Not at all	Several days	Not at all	Several days	Not at all	Not at all	Nearly every day	Not at all	Not at all
2024/02/22 9:38:00 AM MST	Benadir University	Medicine and Surgery	15-25 years	Male	Single	Pre-clinical	6-10	No	Yes	Yes	Yes	No	No	No	No	No	No	Nearly every day	Not at all	Nearly every day	Nearly every day	Not at all	Not at all	Not at all	Several days	Not at all
2024/02/22 9:39:27 AM MST	Benadir University	Medicine and Surgery	15-25 years	Male	Single	Pre-clinical	More than 10	No	No	Yes	No	No	No	No	No	No	No	More than half the days	Not at all	Not at all	Not at all	Several days	Not at all	Not at all	Several days	Not at all
2024/02/22 9:40:44 AM MST	Benadir University	Medicine and Surgery	15-25 years	Male	Single	Pre-clinical	6-10	No	Yes	No	Yes	No	No	No	No	No	No	Not at all	Not at all	Not at all	Not at all	Not at all	Not at all	Not at all	Not at all	Not at all
2024/02/22 9:41:05 AM MST	Benadir University	Medicine and Surgery	15-25 years	Female	Single	Pre-clinical	More than 10	No	No	Yes	No	No	No	No	No	No	No	Several days	Several days	Several days	Several days	Several days	Nearly every day	More than half the days	Several days	Several days
2024/02/22 9:41:48 AM MST	Benadir University	Medicine and Surgery	15-25 years	Female	Single	Pre-clinical	6-10	No	No	Yes	No	No	No	No	No	No	No	Several days	Not at all	Nearly every day	Several days	Not at all	Not at all	Not at all	Not at all	Not at all
2024/02/22 9:45:37 AM MST	Benadir University	Medicine and Surgery	15-25 years	Female	Single	Pre-clinical	0-5	No	No	No	No	No	No	No	No	No	No	Not at all	Not at all	Not at all	Not at all	Not at all	Not at all	Not at all	Not at all	Not at all
2024/02/22 9:52:01 AM MST	Mogadishu University	Medicine and Surgery	15-25 years	Female	Single	Pre-clinical	0-5	Yes	Yes	Yes	Yes	Yes	Yes	Yes	Yes	Yes	Yes	Several days	Several days	Several days	Several days	More than half the days	Not at all	More than half the days	More than half the days	Not at all
2024/02/22 9:52:39 AM MST	Benadir University	Medicine and Surgery	15-25 years	Female	Single	Pre-clinical	6-10	Yes	Yes	No	Yes	No	Yes	No	No	No	Yes	Not at all	Several days	Several days	Nearly every day	More than half the days	Several days	Not at all	Nearly every day	Several days
2024/02/22 9:55:52 AM MST	Benadir University	Medicine and Surgery	26-30 years	Male	Single	Pre-clinical	6-10	No	No	Yes	Yes	No	No	No	No	No	Yes	Several days	Not at all	Not at all	Several days	Not at all	Not at all	Not at all	Not at all	Not at all
2024/02/22 9:57:05 AM MST	Benadir University	Medicine and Surgery	15-25 years	Female	Single	Clinical	6-10	No	No	Yes	Yes	Yes	Yes	No	Yes	Yes	No	Several days	Nearly every day	More than half the days	Nearly every day	Several days	Several days	Nearly every day	More than half the days	Several days
2024/02/22 9:57:18 AM MST	Benadir University	Medicine and Surgery	15-25 years	Male	Single	Clinical	0-5	No	No	No	No	No	No	No	No	No	No	Not at all	Not at all	Not at all	Not at all	Not at all	Not at all	Not at all	Not at all	Not at all
2024/02/22 10:15:49 AM MST	Mogadishu University	Nursing and Midwifery Sciences	15-25 years	Female	Single	Clinical	6-10	No	No	No	Yes	No	No	No	No	Yes	No	Nearly every day	Not at all	More than half the days	Several days	Not at all	Several days	Nearly every day	Several days	Nearly every day
2024/02/22 10:17:04 AM MST	Benadir University	Medicine and Surgery	15-25 years	Male	Single	Pre-clinical	6-10	No	No	No	Yes	Yes	No	No	No	No	Yes	Several days	More than half the days	More than half the days	Several days	Several days	Not at all	More than half the days	Not at all	Not at all
2024/02/22 10:18:37 AM MST	Benadir University	Medicine and Surgery	15-25 years	Male	Single	Pre-clinical	More than 10	No	Yes	No	No	No	No	No	No	No	No	Not at all	Not at all	Not at all	Several days	Not at all	Several days	Not at all	Not at all	Not at all
2024/02/22 10:25:52 AM MST	Benadir University	Medicine and Surgery	15-25 years	Male	Single	Pre-clinical	6-10	No	No	No	Yes	No	No	No	No	No	No	Several days	Not at all	Not at all	Several days	Not at all	Not at all	Several days	Several days	Not at all
2024/02/22 10:32:10 AM MST	Benadir University	Medicine and Surgery	15-25 years	Male	Single	Pre-clinical	0-5	No	No	No	No	No	No	No	No	No	No	Nearly every day	Not at all	Not at all	Not at all	Not at all	Not at all	Not at all	Not at all	Not at all
2024/02/22 10:35:45 AM MST	Benadir University	Medicine and Surgery	15-25 years	Female	Single	Pre-clinical	More than 10	Yes	Yes	Yes	Yes	No	Yes	No	No	No	No	Several days	Not at all	Not at all	Several days	Nearly every day	Not at all	Not at all	Several days	More than half the days
2024/02/22 11:01:47 AM MST	Benadir University	Medicine and Surgery	15-25 years	Male	Single	Pre-clinical	6-10	Yes	Yes	No	Yes	No	No	Yes	Yes	Yes	Yes	Several days	Nearly every day	Not at all	Not at all	Not at all	Not at all	Not at all	Several days	Not at all
2024/02/22 11:17:44 AM MST	Benadir University	Medicine and Surgery	15-25 years	Female	Single	Clinical	6-10	Yes	No	Yes	No	No	No	No	No	No	Yes	Nearly every day	Several days	Not at all	More than half the days	Nearly every day	Not at all	Several days	Not at all	Not at all
2024/02/22 12:00:59 PM MST	Benadir University	Medicine and Surgery	15-25 years	Male	Single	Pre-clinical	0-5	No	No	No	No	No	No	No	No	No	No	Not at all	Not at all	Not at all	Several days	Not at all	Not at all	Several days	Not at all	Not at all
2024/02/23 12:06:11 AM MST	Mogadishu University	Nursing and Midwifery Sciences	15-25 years	Female	Single	Clinical	More than 10	No	No	Yes	No	No	No	No	No	No	No	Nearly every day	Not at all	Not at all	Not at all	Not at all	Not at all	Not at all	Not at all	Not at all
2024/02/23 7:18:19 AM MST	Mogadishu University	Medicine and Surgery	15-25 years	Male	Single	Clinical	More than 10	Yes	No	Yes	Yes	No	No	No	No	No	No	More than half the days	Several days	More than half the days	More than half the days	More than half the days	More than half the days	More than half the days	More than half the days	More than half the days
2024/02/23 11:12:17 PM MST	Benadir University	Medicine and Surgery	15-25 years	Female	Single	Clinical	More than 10	Yes	Yes	Yes	Yes	No	No	No	No	No	Yes	More than half the days	Several days	Not at all	Nearly every day	Nearly every day	Nearly every day	Nearly every day	More than half the days	Several days
2024/02/24 12:26:08 AM MST	Mogadishu University	Nursing and Midwifery Sciences	31-40 years	Female	Married	Pre-clinical	More than 10	No	No	No	Yes	No	No	No	No	Yes	No	Not at all	Not at all	Not at all	Nearly every day	Not at all	Not at all	Not at all	Not at all	Not at all
2024/02/24 12:42:13 AM MST	Mogadishu University	Nursing and Midwifery Sciences	15-25 years	Female	Single	Pre-clinical	6-10	No	Yes	No	Yes	No	No	No	No	No	No	Not at all	Not at all	Not at all	Not at all	Not at all	Not at all	More than half the days	Not at all	Not at all
2024/02/24 4:30:13 AM MST	Mogadishu University	Public Health	15-25 years	Male	Single	Clinical	0-5	No	No	No	Yes	No	No	No	No	No	No	Not at all	Not at all	Not at all	Not at all	Not at all	Not at all	Not at all	Not at all	Not at all
2024/02/24 4:41:16 AM MST	Mogadishu University	Nursing and Midwifery Sciences	15-25 years	Female	Single	Pre-clinical	More than 10	Yes	No	Yes	Yes	No	No	No	No	No	Yes	Not at all	Not at all	Several days	Nearly every day	Not at all	Several days	Not at all	Not at all	Several days
2024/02/24 4:55:06 AM MST	Mogadishu University	Nursing and Midwifery Sciences	15-25 years	Female	Single	Pre-clinical	6-10	Yes	No	No	No	No	No	No	No	No	No	Not at all	Nearly every day	Nearly every day	Nearly every day	Nearly every day	Not at all	Not at all	Not at all	More than half the days
2024/02/24 5:26:28 AM MST	Mogadishu University	Laboratory Sciences	15-25 years	Female	Single	Clinical	More than 10	No	No	No	No	No	No	No	No	No	No	More than half the days	Not at all	Not at all	Not at all	Not at all	Not at all	Not at all	Not at all	Not at all
2024/02/24 6:06:52 AM MST	SIMAD University	Nursing and Midwifery Sciences	15-25 years	Female	Single	Clinical	6-10	No	No	No	Yes	No	No	No	No	No	No	Not at all	Not at all	Not at all	Not at all	Not at all	Not at all	Not at all	Not at all	Not at all
2024/02/24 6:21:56 AM MST	Mogadishu University	Nursing and Midwifery Sciences	15-25 years	Female	Married	Clinical	6-10	No	No	No	Yes	No	No	No	No	No	No	Nearly every day	Several days	Not at all	Not at all	Not at all	Several days	Several days	Nearly every day	Several days
2024/02/24 7:03:52 AM MST	Mogadishu University	Nursing and Midwifery Sciences	15-25 years	Female	Single	Clinical	More than 10	No	No	No	No	No	No	No	No	No	No	Not at all	Not at all	Several days	Not at all	Nearly every day	Not at all	Several days	Several days	Not at all
2024/02/24 7:15:41 AM MST	Mogadishu University	Nursing and Midwifery Sciences	15-25 years	Female	Single	Clinical	6-10	No	No	Yes	No	No	No	No	No	No	No	Several days	Not at all	Several days	More than half the days	Nearly every day	Not at all	Several days	Nearly every day	Several days
2024/02/24 8:59:12 AM MST	SIMAD University	Public Health	15-25 years	Female	Single	Clinical	More than 10	No	No	No	Yes	No	No	No	No	No	Yes	Several days	Not at all	Not at all	Not at all	Several days	Not at all	More than half the days	Nearly every day	Several days
2024/02/24 9:15:21 AM MST	Mogadishu University	Public Health	15-25 years	Female	Single	Clinical	More than 10	No	No	No	No	No	No	No	No	No	No	Not at all	Not at all	Nearly every day	Nearly every day	Not at all	Not at all	Not at all	Several days	Not at all
2024/02/24 10:10:27 AM MST	Mogadishu University	Laboratory Sciences	15-25 years	Female	Single	Clinical	6-10	No	No	Yes	No	No	No	No	No	No	No	Not at all	Not at all	Not at all	Not at all	Not at all	Not at all	Not at all	Not at all	Not at all
2024/02/24 10:16:45 AM MST	Mogadishu University	Medicine and Surgery	15-25 years	Female	Single	Clinical	0-5	Yes	Yes	Yes	Yes	Yes	No	No	No	No	No	Several days	More than half the days	Nearly every day	Nearly every day	More than half the days	Several days	Several days	Several days	Several days
2024/02/24 11:57:55 AM MST	Mogadishu University	Nursing and Midwifery Sciences	15-25 years	Female	Single	Clinical	More than 10	No	Yes	No	Yes	Yes	No	Yes	Yes	Yes	Yes	Nearly every day	Not at all	Several days	More than half the days	Several days	Several days	Nearly every day	More than half the days	More than half the days
2024/02/24 10:43:44 PM MST	Benadir University	Medicine and Surgery	15-25 years	Female	Single	Clinical	6-10	No	No	No	No	No	Yes	No	Yes	No	No	Nearly every day	Not at all	Not at all	More than half the days	Nearly every day	Not at all	Nearly every day	Not at all	More than half the days
2024/02/24 10:47:23 PM MST	Mogadishu University	Nursing and Midwifery Sciences	15-25 years	Female	Single	Clinical	6-10	No	No	No	No	No	No	No	No	No	No	Not at all	Not at all	Not at all	Not at all	Not at all	Several days	Nearly every day	Not at all	Not at all
2024/02/25 4:26:39 AM MST	Jamhuriya University of Science and Technology	Laboratory Sciences	15-25 years	Female	Single	Clinical	More than 10	No	No	No	No	No	No	No	No	No	No	Not at all	Not at all	Not at all	Not at all	Not at all	Not at all	Not at all	Not at all	Not at all
2024/02/25 6:56:54 AM MST	Benadir University	Medicine and Surgery	15-25 years	Female	Single	Pre-clinical	6-10	No	No	No	No	Yes	No	No	No	No	No	Not at all	Several days	Not at all	Several days	Several days	Not at all	Not at all	Not at all	Not at all
2024/02/26 7:29:33 AM MST	Mogadishu University	Nursing and Midwifery Sciences	15-25 years	Female	Single	Clinical	More than 10	No	No	No	Yes	No	No	No	No	No	No	Several days	Not at all	Not at all	Nearly every day	Several days	Not at all	Not at all	Nearly every day	Several days
2024/02/28 11:15:31 AM MST	Mogadishu University	Nursing and Midwifery Sciences	15-25 years	Female	Single	Clinical	6-10	Yes	Yes	Yes	Yes	No	Yes	No	Yes	No	Yes	More than half the days	More than half the days	Not at all	Several days	Not at all	Nearly every day	More than half the days	Several days	More than half the days
2024/03/02 6:56:21 AM MST	Mogadishu University	Nursing and Midwifery Sciences	15-25 years	Female	Single	Clinical	More than 10	No	No	No	Yes	No	No	No	No	No	No	Not at all	Not at all	Not at all	Not at all	Not at all	Not at all	Several days	Not at all	Not at all
2024/03/04 2:33:59 AM MST	SIMAD University	Medicine and Surgery	15-25 years	Male	Single	Clinical	More than 10	Yes	No	No	Yes	No	Yes	No	No	No	No	More than half the days	More than half the days	Not at all	Several days	Not at all	More than half the days	More than half the days	Not at all	Not at all
2024/03/05 7:13:56 AM MST	Mogadishu University	Public Health	15-25 years	Female	Single	Pre-clinical	6-10	No	No	No	No	No	No	No	No	No	No	Several days	Not at all	Not at all	Not at all	Several days	Not at all	Not at all	Not at all	Not at all
2024/03/07 1:45:53 AM MST	Benadir University	Public Health	15-25 years	Female	Single	Pre-clinical	More than 10	No	No	No	Yes	No	No	No	No	No	No	Not at all	Not at all	More than half the days	Not at all	Not at all	Not at all	Not at all	Not at all	Not at all
2024/03/07 1:50:27 AM MST	Benadir University	Public Health	15-25 years	Female	Single	Pre-clinical	More than 10	No	No	No	Yes	No	No	No	No	No	No	Not at all	Not at all	More than half the days	Not at all	Not at all	Not at all	Not at all	Not at all	Not at all
2024/03/07 1:52:36 AM MST	Benadir University	Public Health	15-25 years	Female	Single	Pre-clinical	More than 10	No	No	No	Yes	No	No	No	No	No	No	Not at all	Not at all	More than half the days	Not at all	Not at all	Not at all	Not at all	Not at all	Not at all
2024/03/09 2:36:44 AM MST	Jamhuriya University of Science and Technology	Laboratory Sciences	15-25 years	Male	Single	Clinical	6-10	No	No	No	No	No	No	No	No	No	No	Not at all	Not at all	Not at all	Not at all	Not at all	Not at all	Not at all	Not at all	Not at all
2024/03/14 5:14:19 AM MDT	SIMAD University	Medicine and Surgery	15-25 years	Male	Married	Clinical	6-10	No	No	No	No	No	No	No	No	No	No	Nearly every day	Nearly every day	More than half the days	Several days	Several days	Several days	More than half the days	Several days	Several days
2024/03/14 5:15:59 AM MDT	SIMAD University	Laboratory Sciences	15-25 years	Female	Single	Clinical	6-10	No	No	No	No	No	No	No	No	No	No	Several days	Not at all	Several days	Not at all	Several days	Not at all	Not at all	Several days	Not at all
2024/03/14 5:19:18 AM MDT	SIMAD University	Laboratory Sciences	15-25 years	Female	Single	Clinical	6-10	Yes	No	Yes	Yes	No	No	No	No	No	No	Not at all	Not at all	Not at all	More than half the days	Nearly every day	Not at all	Not at all	Not at all	Not at all
2024/03/14 5:24:33 AM MDT	SIMAD University	Medicine and Surgery	15-25 years	Male	Single	Pre-clinical	6-10	Yes	No	No	No	No	Yes	No	Yes	No	No	More than half the days	Not at all	Not at all	Several days	Not at all	Not at all	Not at all	Not at all	Not at all
2024/03/14 5:25:10 AM MDT	SIMAD University	Nursing and Midwifery Sciences	15-25 years	Female	Single	Clinical	6-10	No	Yes	No	No	No	No	No	No	No	No	Several days	Not at all	Not at all	Not at all	Nearly every day	More than half the days	Several days	Several days	Not at all
2024/03/14 5:29:26 AM MDT	SIMAD University	Medicine and Surgery	15-25 years	Male	Single	Pre-clinical	6-10	No	No	No	Yes	No	No	No	No	No	No	Not at all	Not at all	Not at all	Not at all	Not at all	Not at all	Not at all	More than half the days	Nearly every day
2024/03/14 5:32:09 AM MDT	SIMAD University	Public Health	15-25 years	Female	Single	Pre-clinical	6-10	Yes	Yes	No	Yes	No	Yes	No	No	No	Yes	Several days	Nearly every day	Several days	Several days	Several days	More than half the days	Several days	Several days	Not at all
2024/03/14 5:33:16 AM MDT	SIMAD University	Laboratory Sciences	15-25 years	Male	Single	Pre-clinical	6-10	Yes	No	Yes	No	No	No	No	No	No	No	Several days	Not at all	Several days	Several days	More than half the days	Several days	Nearly every day	Nearly every day	Nearly every day
2024/03/14 5:33:51 AM MDT	SIMAD University	Medicine and Surgery	15-25 years	Male	Single	Pre-clinical	More than 10	Yes	No	Yes	Yes	No	No	No	No	No	No	Several days	Several days	More than half the days	Several days	Several days	Several days	Not at all	Not at all	Not at all
2024/03/14 5:43:33 AM MDT	SIMAD University	Nursing and Midwifery Sciences	15-25 years	Female	Single	Pre-clinical	6-10	No	No	Yes	Yes	No	No	No	No	No	No	Not at all	Not at all	Not at all	Not at all	Not at all	Not at all	Not at all	Not at all	Not at all
2024/03/14 5:48:27 AM MDT	SIMAD University	Nursing and Midwifery Sciences	15-25 years	Female	Single	Pre-clinical	0-5	Yes	No	Yes	No	No	No	No	No	No	No	Nearly every day	Not at all	Not at all	Not at all	Not at all	Not at all	Nearly every day	Not at all	Not at all
2024/03/14 5:49:05 AM MDT	SIMAD University	Medicine and Surgery	15-25 years	Male	Single	Pre-clinical	6-10	Yes	Yes	No	Yes	No	No	No	No	No	No	Several days	Several days	Several days	Several days	Not at all	Not at all	Several days	Not at all	Not at all
2024/03/14 5:53:23 AM MDT	SIMAD University	Medicine and Surgery	15-25 years	Male	Single	Pre-clinical	6-10	Yes	Yes	Yes	Yes	Yes	Yes	Yes	Yes	Yes	Yes	Several days	Several days	Not at all	Several days	Several days	Several days	Several days	Not at all	Not at all
2024/03/14 6:10:37 AM MDT	SIMAD University	Nursing and Midwifery Sciences	15-25 years	Female	Single	Clinical	More than 10	No	No	No	No	No	No	No	No	No	No	Several days	Not at all	More than half the days	Several days	Not at all	Not at all	Several days	Not at all	Not at all
2024/03/14 6:11:05 AM MDT	SIMAD University	Medicine and Surgery	15-25 years	Female	Single	Pre-clinical	0-5	No	No	No	No	No	No	No	No	No	No	Not at all	Not at all	Not at all	Several days	Not at all	Not at all	Not at all	Not at all	Not at all
2024/03/14 6:12:30 AM MDT	SIMAD University	Medicine and Surgery	15-25 years	Male	Single	Pre-clinical	6-10	No	No	No	No	No	No	No	No	No	No	Several days	Not at all	Several days	Several days	Not at all	Not at all	Several days	Several days	Not at all
2024/03/14 6:43:28 AM MDT	SIMAD University	Laboratory Sciences	15-25 years	Female	Single	Clinical	6-10	Yes	No	Yes	No	No	No	No	No	No	No	Several days	Several days	More than half the days	More than half the days	More than half the days	Not at all	Several days	Not at all	Not at all
2024/03/14 6:57:22 AM MDT	SIMAD University	Public Health	15-25 years	Female	Single	Clinical	0-5	Yes	No	No	No	No	No	No	No	Yes	Yes	Several days	Several days	More than half the days	Several days	Nearly every day	Not at all	Not at all	Several days	More than half the days
2024/03/14 7:10:04 AM MDT	SIMAD University	Nursing and Midwifery Sciences	15-25 years	Female	Single	Pre-clinical	0-5	No	No	Yes	No	No	No	No	No	No	No	Not at all	Not at all	Several days	Several days	Several days	Not at all	Not at all	Not at all	Not at all
2024/03/14 7:25:06 AM MDT	SIMAD University	Medicine and Surgery	15-25 years	Female	Single	Clinical	6-10	Yes	No	No	No	No	No	No	No	No	No	Nearly every day	Several days	Several days	More than half the days	Nearly every day	Not at all	Not at all	Not at all	Not at all
2024/03/14 7:30:21 AM MDT	SIMAD University	Medicine and Surgery	15-25 years	Female	Single	Pre-clinical	6-10	No	No	No	No	No	No	No	No	No	No	Nearly every day	Several days	Not at all	Several days	Several days	Not at all	Not at all	Not at all	Not at all
2024/03/14 9:44:58 AM MDT	SIMAD University	Nursing and Midwifery Sciences	15-25 years	Female	Single	Clinical	6-10	No	No	No	No	No	No	No	No	No	No	Several days	Several days	Several days	Several days	Several days	Several days	Several days	Several days	Several days
2024/03/17 3:17:43 AM MDT	Mogadishu University	Medicine and Surgery	26-30 years	Male	Married	Clinical	6-10	Yes	Yes	Yes	Yes	Yes	Yes	Yes	Yes	Yes	Yes	Not at all	Not at all	Several days	Several days	More than half the days	More than half the days	More than half the days	Several days	More than half the days
2024/03/17 3:19:22 AM MDT	Mogadishu University	Medicine and Surgery	15-25 years	Male	Single	Clinical	6-10	No	No	Yes	Yes	No	No	No	No	No	No	Nearly every day	Several days	Not at all	Several days	Not at all	Several days	Not at all	Not at all	Not at all
2024/03/19 10:20:15 AM MDT	Mogadishu University	Medicine and Surgery	15-25 years	Female	Single	Clinical	6-10	Yes	No	No	No	No	No	No	No	No	No	Several days	Not at all	Several days	Nearly every day	Several days	Not at all	Several days	Not at all	Not at all
2024/03/19 10:21:13 AM MDT	Mogadishu University	Medicine and Surgery	15-25 years	Male	Single	Clinical	6-10	No	Yes	Yes	No	No	No	No	No	No	No	Nearly every day	Not at all	More than half the days	More than half the days	Not at all	Not at all	More than half the days	Not at all	Not at all
2024/03/19 10:22:05 AM MDT	Mogadishu University	Medicine and Surgery	15-25 years	Female	Single	Clinical	6-10	Yes	Yes	Yes	Yes	Yes	Yes	No	No	No	No	Not at all	Nearly every day	Not at all	Nearly every day	Not at all	Several days	More than half the days	Nearly every day	More than half the days
2024/03/19 10:23:26 AM MDT	Mogadishu University	Medicine and Surgery	15-25 years	Female	Single	Clinical	6-10	No	No	Yes	No	No	No	No	No	No	No	Not at all	Not at all	Not at all	Not at all	Not at all	Not at all	Several days	Not at all	Not at all
2024/03/19 10:26:07 AM MDT	Mogadishu University	Medicine and Surgery	15-25 years	Male	Single	Clinical	0-5	Yes	Yes	No	Yes	Yes	No	Yes	Yes	No	No	Not at all	Not at all	Not at all	Not at all	Not at all	Not at all	Not at all	Not at all	Not at all
2024/03/19 10:28:24 AM MDT	Mogadishu University	Medicine and Surgery	15-25 years	Male	Single	Clinical	More than 10	Yes	No	No	Yes	No	No	No	No	No	Yes	Not at all	Several days	Several days	Several days	Several days	Not at all	Not at all	Not at all	Not at all
2024/03/19 10:33:04 AM MDT	Mogadishu University	Medicine and Surgery	15-25 years	Male	Single	Clinical	6-10	No	Yes	No	Yes	No	No	No	No	No	No	Several days	Several days	Several days	Several days	Several days	Several days	Several days	Several days	Several days
2024/03/19 10:35:50 AM MDT	Mogadishu University	Medicine and Surgery	15-25 years	Male	Single	Clinical	More than 10	Yes	Yes	No	Yes	No	No	No	No	No	No	Not at all	Several days	Not at all	Several days	Not at all	Not at all	Not at all	Not at all	Not at all
2024/03/19 10:36:59 AM MDT	Mogadishu University	Medicine and Surgery	15-25 years	Male	Single	Clinical	6-10	Yes	No	No	Yes	Yes	No	No	No	No	Yes	Nearly every day	Not at all	Nearly every day	Nearly every day	Not at all	Nearly every day	Not at all	Not at all	Not at all
2024/03/19 10:40:54 AM MDT	Mogadishu University	Medicine and Surgery	15-25 years	Female	Married	Clinical	6-10	No	No	No	Yes	No	No	No	No	No	No	Not at all	Not at all	Not at all	More than half the days	Several days	Not at all	Several days	Several days	Nearly every day
2024/03/19 10:42:32 AM MDT	Mogadishu University	Medicine and Surgery	15-25 years	Male	Single	Pre-clinical	More than 10	Yes	No	No	No	No	No	No	No	No	No	Several days	More than half the days	More than half the days	More than half the days	Several days	Not at all	Several days	Not at all	Not at all
2024/03/19 10:46:07 AM MDT	Mogadishu University	Medicine and Surgery	15-25 years	Female	Single	Clinical	0-5	Yes	No	Yes	Yes	No	Yes	No	No	No	No	Nearly every day	Several days	Several days	Several days	Several days	Several days	Several days	Several days	Not at all
2024/03/19 11:02:57 AM MDT	Mogadishu University	Medicine and Surgery	15-25 years	Female	Single	Pre-clinical	6-10	No	No	No	Yes	No	No	No	No	No	No	Several days	Not at all	More than half the days	Not at all	Not at all	Not at all	More than half the days	Not at all	Not at all
2024/03/19 11:03:23 AM MDT	Mogadishu University	Medicine and Surgery	15-25 years	Male	Single	Pre-clinical	6-10	Yes	Yes	Yes	Yes	Yes	Yes	Yes	Yes	Yes	Yes	Not at all	Not at all	Not at all	Not at all	Not at all	Not at all	Not at all	Not at all	Not at all
2024/03/19 11:09:14 AM MDT	Mogadishu University	Medicine and Surgery	15-25 years	Female	Single	Pre-clinical	0-5	Yes	No	Yes	No	No	No	No	No	No	No	Several days	Several days	Not at all	Not at all	Several days	More than half the days	More than half the days	Nearly every day	Not at all
2024/03/19 11:15:10 AM MDT	Mogadishu University	Medicine and Surgery	15-25 years	Male	Single	Pre-clinical	6-10	No	No	No	No	No	No	No	No	No	No	Several days	Not at all	Several days	Several days	Not at all	Not at all	Not at all	Not at all	Not at all
2024/03/19 11:26:14 AM MDT	Mogadishu University	Medicine and Surgery	15-25 years	Male	Single	Pre-clinical	6-10	No	No	Yes	No	No	No	No	No	No	No	Not at all	Not at all	Several days	Not at all	Not at all	Not at all	Not at all	Not at all	Not at all
2024/03/19 11:32:10 AM MDT	Mogadishu University	Medicine and Surgery	15-25 years	Male	Single	Pre-clinical	6-10	Yes	No	Yes	No	No	No	No	No	No	No	Not at all	Not at all	Several days	More than half the days	Not at all	Nearly every day	Not at all	Nearly every day	Not at all
2024/03/19 11:52:29 AM MDT	Mogadishu University	Medicine and Surgery	15-25 years	Male	Single	Clinical	6-10	No	Yes	No	No	No	No	No	No	No	No	Not at all	Not at all	Not at all	Not at all	Not at all	Not at all	Not at all	Not at all	Not at all
2024/03/19 11:55:03 AM MDT	Mogadishu University	Medicine and Surgery	15-25 years	Male	Single	Clinical	6-10	No	Yes	No	No	No	No	No	No	No	No	Not at all	Not at all	Not at all	Not at all	Not at all	Not at all	Not at all	Not at all	Not at all
2024/03/19 11:59:39 AM MDT	Mogadishu University	Medicine and Surgery	15-25 years	Male	Single	Clinical	0-5	Yes	No	Yes	Yes	No	No	No	No	No	No	Not at all	Not at all	Nearly every day	Nearly every day	Nearly every day	Not at all	Not at all	Not at all	Several days
2024/03/19 12:12:09 PM MDT	Mogadishu University	Medicine and Surgery	15-25 years	Male	Single	Clinical	More than 10	Yes	No	Yes	Yes	Yes	Yes	Yes	Yes	No	No	Several days	Not at all	Several days	Several days	Not at all	Several days	Not at all	Not at all	Not at all
2024/03/19 12:12:56 PM MDT	Mogadishu University	Medicine and Surgery	15-25 years	Male	Single	Clinical	6-10	Yes	Yes	Yes	Yes	No	Yes	Yes	Yes	No	No	Nearly every day	More than half the days	Not at all	Several days	Not at all	Not at all	Several days	Nearly every day	Several days
2024/03/19 12:17:19 PM MDT	Mogadishu University	Medicine and Surgery	26-30 years	Male	Married	Clinical	More than 10	No	No	No	No	No	Yes	No	No	No	No	Not at all	Not at all	Not at all	Not at all	Not at all	Not at all	Not at all	Not at all	Not at all
2024/03/19 12:57:33 PM MDT	Mogadishu University	Medicine and Surgery	15-25 years	Female	Single	Pre-clinical	6-10	Yes	No	No	Yes	Yes	No	No	No	No	Yes	Several days	Several days	Nearly every day	Nearly every day	Nearly every day	More than half the days	Nearly every day	Nearly every day	Not at all
2024/03/19 2:04:36 PM MDT	Mogadishu University	Medicine and Surgery	15-25 years	Female	Single	Clinical	More than 10	No	No	No	Yes	No	No	No	No	No	Yes	Several days	Not at all	Several days	More than half the days	More than half the days	Not at all	More than half the days	Not at all	Several days
2024/03/19 7:37:40 PM MDT	Mogadishu University	Medicine and Surgery	15-25 years	Female	Single	Clinical	6-10	No	No	No	No	No	No	No	No	No	No	Not at all	Several days	Several days	Several days	Not at all	Several days	Not at all	Several days	Not at all
2024/03/20 7:10:25 AM MDT	Mogadishu University	Medicine and Surgery	15-25 years	Male	Single	Clinical	More than 10	No	No	Yes	No	No	No	No	No	No	No	Not at all	Not at all	Not at all	Not at all	Not at all	Not at all	Several days	Not at all	Not at all
2024/03/20 11:11:54 AM MDT	Benadir University	Laboratory Sciences	15-25 years	Female	Single	Clinical	6-10	Yes	No	No	Yes	No	No	No	No	No	Yes	Several days	Nearly every day	More than half the days	Nearly every day	Several days	Several days	Not at all	Not at all	More than half the days
2024/03/20 12:10:40 PM MDT	Benadir University	Public Health	15-25 years	Female	Single	Clinical	6-10	Yes	No	No	Yes	No	No	No	No	No	No	Several days	Several days	Nearly every day	More than half the days	Several days	Several days	Not at all	Not at all	Not at all
2024/03/20 12:34:25 PM MDT	Benadir University	Nursing and Midwifery Sciences	15-25 years	Female	Single	Clinical	6-10	Yes	Yes	Yes	No	Yes	No	No	Yes	No	Yes	Several days	Not at all	Not at all	More than half the days	Several days	Not at all	Nearly every day	Several days	Not at all
2024/03/28 9:01:42 AM MDT	SIMAD University	Public Health	15-25 years	Female	Single	Pre-clinical	6-10	Yes	No	No	Yes	No	No	No	No	No	No	Several days	Several days	Not at all	Several days	Several days	Not at all	Several days	Not at all	Several days
